# Supplementary material for: Genome-wide association meta-analysis of human olfactory identification discovers sex-specific and sex-differential genetic variants
Source: Nat Commun. 2025 Jul 1;16:5434. doi: 10.1038/s41467-025-61330-y (PMC12219263; doi:10.1038/s41467-025-61330-y)
Supplement: Supplementary file 3 — Supplementary Data 1–27 [file 41467_2025_61330_MOESM3_ESM.xlsx]

## Sheet: Overview
Datasheet	Description
Supplementary Data 1	Study characteristics
Supplementary Data 2	Odour identification
Supplementary Data 3	SNP numbers
Supplementary Data 4	Heritability
Supplementary Data 5	MR-MEGA
Supplementary Data 6	CS annotation
Supplementary Data 7	Gene list
Supplementary Data 8	Odds ratios
Supplementary Data 9	Sex comparison
Supplementary Data 10	HRE lookup
Supplementary Data 11	xQTL COLOC
Supplementary Data 12	Genetic correlation coffee
Supplementary Data 13	Sex conditioning
Supplementary Data 14	SST components
Supplementary Data 15	Suggestive loci
Supplementary Data 16	Suggestive sex comparison
Supplementary Data 17	Suggestive hit annotation
Supplementary Data 18	MR1 instruments
Supplementary Data 19	MR1 results IVW
Supplementary Data 20	MR2 instruments
Supplementary Data 21	MR2 IVW
Supplementary Data 22	MR2 alt. methods
Supplementary Data 23	MR2 rev. Wald
Supplementary Data 24	MR2 rev. results
Supplementary Data 25	Disease correlation
Supplementary Data 26	Single studies LDSR
Supplementary Data 27	MR1 Coloc

## Sheet: 1 Study characteristics
Study characteristics and used software for the four studies used in this meta-analysis.
Study name	LIFE-Adult	CHRIS	ARIC	Rhineland Study
DESCRIPTION		The Cooperative Health Research In South Tyrol (CHRIS) study is a population-based study with a longitudinal lookout established in 2011 to investigate the genetic basis of common chronic conditions associated with human ageing, and their interaction with life-style and environmental factors in the general population of South Tyrol. 13 393 adults aged ≥18 years (median 46, range 18-94, 54% female…	The ARIC study enrolled 15,792 middle-aged adults from four U.S. communities (Washington County, Maryland; Forsyth County, North Carolina; Minneapolis, Minnesota; and Jackson, Mississippi) in 1987-89 (visit 1). This data for this project were from visit 5 (2011-13). Reference: 10.1016/j.jacc.2021.04.035, Wright et al. The ARIC (Atherosclerosis Risk In Communities) Study, JACC 2021
Ethnicity	European	European	Black and White, only Whites were included in this study	European
Country	Germany	Italy	USA	Germany
Type of Study (Population-based or case-control)	Population-based	Population-based	Population-based	Population-based
Exclusion criteria for this analysis (other than missing data)	Nasal congestion (based on self reported score for easiness of nasal breathing on a 1-10 scale, individuals with score > 6 were excluded)	CHRIS participants with nasal conditions potentially interfering with olfactory function were excluded from olfactory testing. This included acute rhinitis (allergic or infectious), acute rhinosinusitis, and other conditions hindering nasal patency.	No exclusion based on reported stuffy nose	No exclusion based on reported stuffy nose
Number of samples with phenotype assessments, covariates and genotype	all = 4771, men = 2321, women = 2450	all = 6671, men = 3118, women = 3553	White: smell score: all=3473, men=1534, women=1939, smell item: all=873, men=382, women=491	all = 6580, men = 2936, women = 3644
Age (mean, sd), years	57.40 (12.97)	45.1 (16.51)	White, smell score: 75.78 (5.11), smell item: 76.14 (4.97)	55.9 (13.5)
Current smokers	970	571	White, smell score (217), smell item (55)	749
GENOTYPING
Genotyping platform	Affymetrix AXIOM-CEU 1	Illumina Omni Microarray	Affymetrix 6.0	Omni 2.5 Exome Array
Genotyping calling algorithm	Affymetrix Power Tools (v 1.17.0)	Genome Studio	The genotype calls were done by the Gene, Environment Association Studies Consortium (GENEVA):	The genotype calls were done by the Genome Studio
Sample QC and SNP QC	Exclusion was based on low sample call rate (<97%),mismatches of reported and genotyped sex, duplicated samples or samples with unresolved relatedness and ethnic outliers.	Samples were genotyped in three batches. For each batch, using GenomeStudio, samples with low call rate (call rate < 0.985) and poorly clustered variants (GenTrain score < 0.7) were excluded. Following extraction from GenomeStudio, samples found to be corrupt based on B allele frequency analysis using BAFRegress, relatedness analysis using KING, or sex analysis using PLINK sex check, were likewis…	All genetic data processing steps, from genotyping, imputation, to principal component generation, were performed among self-reported White and Black participants separately. The genotyping platform was Affymetrix 6.0. Genotype data of 9,747 White participants and 3,207 Black participants were available. Individual quality filters included a call rate of 0.95, check for blind duplicates in each p…	In the Rhineland Study, blood samples were genotyped using the Illumina Omni-2.5 exome array and processed with GenomeStudio (version 2.0.5). Quality control was performed using PLINK (version 1.9). SNPs were excluded based on poor genotyping rate (< 99%) or HWE (p < 1E−6). Additionally, participants with poor quality DNA samples were excluded, because of poor call rate (<95%) (n=51), abnormal he…
GENOTYPE IMPUTATION
Reference Panel	TOPMed	TOPMed	1000 Genomes phase 1 version 3 (March 2012)	1000 Genomes phase 3 version 5
Imputation software	TOPMed Imputation Server	TOPMed Imputation Server	Imputation was performed in two steps : (1) Pre-phasing with ShapeIt (v1.r532 ) (2) Imputation with IMPUTE2. Among Whites: measured SNPs used for imputation were restricted to have: MAF >0.005, >95% complete, HWE >0.00001: Among Blacks: measured SNPs used for imputation were restricted to have: MAF >0.01, >95% complete, HWE >0.00001	Imputation was performed in two steps : (1) Pre-phasing with ShapeIt (v1.r532 ) (2) Imputation with IMPUTE2. Among Europeans: measured SNPs used for imputation were restricted to have: MAF >0.01, >95% complete, HWE >0.00001
Imputation quality metrics	Prephasing was done with SHAPEIT (v2.r837). For the imputation the following filter criteria were used: SNP call rate < 97%, HWE < 1x10^-6, plate association < 1x10^-7, monomorphic SNPs; SNPs violating criteria of Affymetrix cluster measures FLD, HetSO and HomRO were removed too.	Default settings of the TOPMed Imputation Server	Single nucleotide polymorphisms (SNPs) used for imputation were restricted to have call rate >95% and Hardy-Weinberg equilibrium (HWE) p-value >0.00001 in both race groups. The minor allele frequency (MAF) criteria were restricted to > 0.5% among EA participants and > 1% among AA participants. After frequency and genotyping pruning described above, 711,589 SNPs (682,749 autosomal SNPs) among EA p…	Single nucleotide polymorphisms (SNPs) used for imputation were restricted to have call rate >95% and Hardy-Weinberg equilibrium (HWE) p-value >0.00001 in european samples. The minor allele frequency (MAF) criteria were restricted to > 1% among EA participants. After frequency and genotyping pruning described above, 1,388,175 SNPs autosomal SNPs among EA participants were used for imputation
DATA ANALYSIS
Adjustments other than age, sex, current smoking		Genetic relatedness	Center	10 genetic principal components
Software used for analysis	Plink2	SAIGE	Plink2	Regenie

## Sheet: 2 Odour identification
Number of correct and incorrect odour identifications and median identification score per participating study.
		LIFE-Adult		CHRIS		ARIC (European Americans)		Rhineland Study
odour	subgroup	correct	incorrect	correct	incorrect	correct	incorrect	correct	incorrect
orange	all	4428	343	6360	311	783	90	6241	337
	women	2284	166	3414	139	453	38	3483	161
	men	2144	177	2946	172	330	52	2758	176
leather	all	3794	977	5530	1141	672	201	5513	1063
	women	1917	533	2926	627	386	105	3024	618
	men	1877	444	2604	514	286	96	2489	445
cinnamon	all	3046	1725	5586	1085	643	230	4285	2286
	women	1579	871	2952	601	348	143	2383	1258
	men	1467	854	2634	484	295	87	1902	1028
peppermint	all	4545	226	6404	267	801	72	6217	357
	women	2361	89	3431	122	463	28	3496	144
	men	2184	137	2973	145	338	44	2721	213
banana	all	4187	584	6277	394	576	297	6119	452
	women	2171	279	3349	204	343	148	3421	221
	men	2016	305	2928	190	233	149	2698	231
lemon	all	2831	1940	4012	2659	713	160	2176	4390
	women	1516	934	2168	1385	403	88	1187	2451
	men	1315	1006	1844	1274	310	72	989	1939
liquorice	all	4030	741	6119	552	701	172	5923	643
	women	2146	304	3347	206	410	81	3358	281
	men	1884	437	2772	346	291	91	2565	362
coffee	all	4402	369	6158	513	698	175	5970	597
	women	2276	174	3303	250	408	83	3345	294
	men	2126	195	2855	263	290	92	2625	303
cloves	all	4356	415	5696	975	750	123	6074	495
	women	2297	153	3221	332	442	49	3447	193
	men	2059	262	2475	643	308	74	2627	302
pineapple	all	3381	1390	4187	2484	546	327	4311	2257
	women	1781	669	2281	1272	323	168	2448	1192
	men	1600	721	1906	1212	223	159	1863	1065
rose	all	4410	361	6271	400	584	289	6176	389
	women	2317	133	3453	100	359	132	3511	127
	men	2093	228	2818	300	225	157	2665	262
fish	all	3999	772	6391	280	770	103	6123	442
	women	2129	321	3438	115	442	49	3431	207
	men	1870	451	2953	165	328	54	2692	235
		LIFE-Adult		CHRIS		ARIC (European Americans)		Rhineland Study
trait	subgroup	median	IQR	median	IQR	median	IQR	median	IQR
score	all	10	2	11	1	10	2	10	2
	women	10	2	11	2	10	2	10	2
	men	10	2	11	2	10	3	10	2

## Sheet: 3 SNP numbers
Number of SNPs and λ values per trait-subgroup combination before and after QC. QC filters applied to the SNPs are: MAF > 1%, imputation info score > 0.8, I² < 85% and number of studies > 1. Filtered λ values are also based on these QC criteria. Minimal filtered lambda values are based on: MAF > 1%, imputation info score > 0.3 and number of studies > 1.
phenotype	analysis	# total SNPs	# SNPs post QC	lambda minimal filtered	lambda filtered
banana	all	20356969	8529393	0.9769	0.9769
banana	female	17405136	8538297	0.961	0.9604
banana	male	16803858	8534278	0.9905	0.9922
cinnamon	all	20355295	8528149	1.0339	1.0345
cinnamon	female	17404598	8537074	0.988	0.988
cinnamon	male	16801714	8533996	0.9999	0.9996
cloves	all	20344455	8528856	0.9915	0.9923
cloves	female	17385535	8536425	0.9533	0.9524
cloves	male	16799950	8533810	0.972	0.9727
coffee	all	20352327	8529239	0.9865	0.9867
coffee	female	17398927	8537927	0.953	0.9534
coffee	male	16801884	8534470	0.9753	0.9753
fish	all	20336533	8529281	0.9713	0.9703
fish	female	17384119	8535978	0.9621	0.9621
fish	male	16795266	8532987	0.9629	0.9626
leather	all	20355082	8528813	0.9942	0.9945
leather	female	17403043	8536779	0.9827	0.9825
leather	male	16803253	8533512	1.0011	1.0027
lemon	all	20351029	8528462	0.9804	0.9797
lemon	female	17399828	8536802	0.9769	0.9769
lemon	male	16800256	8533470	0.9758	0.9769
liquorice	all	20352152	8528301	0.9955	0.9963
liquorice	female	17398531	8537683	0.9549	0.9539
liquorice	male	16801910	8533583	0.9985	1.0002
orange	all	20333595	8529392	0.9643	0.9645
orange	female	17376294	8534711	0.9571	0.9568
orange	male	16796248	8532956	0.9796	0.9793
peppermint	all	20318763	8529049	0.9644	0.9653
peppermint	female	17355776	8533934	0.9295	0.9295
peppermint	male	16792665	8532431	0.9904	0.9911
pineapple	all	20297918	8512651	0.9937	0.9941
pineapple	female	17405299	8537222	0.9895	0.9897
pineapple	male	16803590	8533829	1.0088	1.0097
rose	all	20355701	8528758	0.9662	0.9663
rose	female	17403893	8538878	0.9537	0.9556
rose	male	16803314	8533809	0.9928	0.9933
score	all	23624421	8439828	1.042	1.0447
score	female	20479140	8439507	1.0087	1.0077
score	male	19586041	8442589	1.028	1.03

## Sheet: 4 Heritability
Heritability estimates and LD Score regression intercepts for olfactory traits.
phenotype	h2	h2_se	intercept	intercept_se	lambda	mean_chisq
banana_all	-0.0128	0.0196	0.9828	0.0059	0.9839	0.978
banana_female	-0.0207	0.0422	0.9688	0.0062	0.9692	0.9647
banana_male	0.0096	0.0436	0.9877	0.0066	0.9927	0.9893
cinnamon_all	0.0337	0.0272	1.0201	0.007	1.0315	1.0331
cinnamon_female	0.0271	0.0467	0.9868	0.0066	0.9868	0.9924
cinnamon_male	-0.0237	0.0511	1.0019	0.0067	0.9957	0.9977
cloves_all	-0.0118	0.0208	0.9942	0.006	0.9957	0.9898
cloves_female	0.0031	0.0425	0.9567	0.0065	0.9547	0.9573
cloves_male	-0.0655	0.0441	0.9904	0.0061	0.978	0.979
coffee_all	0.0731	0.026	0.9697	0.0067	0.9898	0.998
coffee_female	0.0925	0.0426	0.9443	0.006	0.9663	0.9627
coffee_male	0.0424	0.0629	0.9713	0.0069	0.9751	0.979
fish_all	-0.0094	0.0227	0.9884	0.0061	0.9809	0.9848
fish_female	-0.002	0.0445	0.9688	0.0066	0.9692	0.9684
fish_male	-0.0349	0.0423	0.9745	0.0061	0.9663	0.9684
leather_all	-0.0393	0.0222	1.0158	0.0061	1.0016	1.001
leather_female	-0.0195	0.0388	0.9898	0.0065	0.9839	0.9859
leather_male	-0.0405	0.0523	1.0102	0.0064	1.0046	1.003
lemon_all	-0.0071	0.0275	0.9813	0.007	0.9751	0.9786
lemon_female	0.0088	0.0447	0.9774	0.0066	0.9751	0.9792
lemon_male	0.047	0.0556	0.9675	0.0067	0.9751	0.9761
liquorice_all	0.0307	0.0231	0.9881	0.006	1.0016	0.9998
liquorice_female	0.0629	0.0452	0.9478	0.0067	0.9634	0.9606
liquorice_male	-0.0355	0.0459	1.0048	0.0056	1.0016	0.9986
orange_all	0.0086	0.0223	0.9571	0.006	0.9605	0.9603
orange_female	-0.0177	0.0448	0.9608	0.0062	0.9576	0.9572
orange_male	-0.032	0.046	0.9841	0.0058	0.978	0.9785
peppermint_all	-0.0421	0.0235	0.9891	0.007	0.9751	0.9732
peppermint_female	-0.0313	0.0424	0.949	0.0062	0.9345	0.9427
peppermint_male	-0.0989	0.0485	1.0178	0.0062	0.9957	1.0004
pineapple_all	0.0651	0.0584	0.9843	0.009	0.9986	1.0113
pineapple_female	0.1157	0.075	0.9737	0.0091	0.9927	0.9985
pineapple_male	0.079	0.1013	1.0056	0.0093	1.0105	1.0201
rose_all	0.0193	0.0247	0.9595	0.0069	0.9605	0.9669
rose_female	0.0487	0.0422	0.9491	0.0068	0.9634	0.9588
rose_male	0.0513	0.0657	0.9799	0.0075	0.9868	0.9893
SCORE_all	0.0496	0.0325	1.0391	0.0077	1.0557	1.0621
SCORE_female	-0.0639	0.0503	1.0237	0.0078	0.9986	1.009
SCORE_male	0.015	0.0615	1.0349	0.0078	1.0375	1.038

## Sheet: 5 MR-MEGA
Results from MR-MEGA regression for index-variants of genome-wide significant loci. Association statistics refer to the best-associated trait. The columns 'betaFEM', 'seFEM' and 'pFEM' refer to the effect, standard error and p-value in the fixed-effect model. The column 'genome_wide_significance' represents the significance level of each index variant in the fixed-effect model: study-wide - p < 3…
region	markerID	Chromosome	Position	phenotype	betaFEM	seFEM	pFEM	genome_wide_significance	EA	NEA	EAF	Nsample	Ncohort	Effects	ndf_association	P.value_association	ndf_ancestry_het	P.value_ancestry_het	ndf_residual_het	P.value_residual_het	sig_het
1	4:53988378:A:C	4	53988378	fish_all	-0.5391	0.0985	4.427e-08	trait-wise	C	A	0.0310751	18632	4	----	2	9.91333424128038e-08	1	0.12931903859615	2	0.203949064528073	FALSE
2	5:7705328:G:A	5	7705328	orange_female	1.0561	0.179	3.66e-09	study-wide	A	G	0.0292754	9984	4	----	2	8.52340438679055e-09	1	0.124153111455781	2	0.726759985281582	FALSE
3	5:108318249:A:T	5	108318249	lemon_all	0.1589	0.0288	3.382e-08	trait-wise	T	A	0.184674	18678	4	++++	2	7.83366713029624e-08	1	0.133665356980993	2	0.818863807635747	FALSE
4	6:29234688:G:A	6	29234688	cinnamon_all	-0.2587	0.0257	8.14e-24	study-wide	A	G	0.471995	18690	4	++++	2	9.14271272853433e-23	1	0.616424508366634	2	0.178501191984576	FALSE
5	6:132589404:A:G	6	132589404	fish_all	-1.3237	0.158	5.387e-17	study-wide	G	A	0.0125776	18686	4	+---	2	7.12918256721112e-17	1	0.0411472567786865	2	0.00949120213989298	TRUE
6	11:5504313:C:T	11	5504313	cinnamon_all	-0.3195	0.0266	3.206e-33	study-wide	T	C	0.327594	18690	4	++++	2	4.5527114375316e-32	1	0.718549229939417	2	0.112409705206109	FALSE
7*	11:50656667:G:A	11	50656667	pineapple_all	0.1716	0.0291	3.895e-09	trait-wise	A	G	0.22036	18651	4	----	2	3.18918639904842e-09	1	0.0348720341168782	2	0.636551788373494	TRUE
8	11:56493175:A:C	11	56493175	pineapple_all	-0.2964	0.0256	4.908e-31	study-wide	C	A	0.323551	18686	4	----	2	1.66288291164456e-30	1	0.0872004752999097	2	0.0197038742527027	FALSE
9	11:59415292:C:T	11	59415292	pineapple_all	-0.2138	0.0253	2.735e-17	study-wide	T	C	0.296271	18679	4	++++	2	1.46279147717523e-17	1	0.0143014193682182	2	0.660376600419205	TRUE
10	13:50906784:A:C	13	50906784	cinnamon_female	-0.1855	0.0337	3.687e-08	trait-wise	C	A	0.405487	10000	4	----	2	1.90274132879405e-07	1	0.422932238374992	2	0.961379641149882	FALSE
11	14:20201081:T:C	14	20201081	pineapple_all	-0.1801	0.0253	1.059e-12	study-wide	C	T	0.281771	18688	4	----	2	2.71711625064784e-12	1	0.111570754618208	2	0.0206894783542548	FALSE

## Sheet: 6 CS annotation
Annotation results of 99% credible sets. Bioinformatic annotation was performed for the 99% credible set of each locus. SNPs were annotated with their nearest genes (within a +/-250kb window), deleteriousness scores, eQTLs in LD (r² > 0.3) and previously reported SNPs in LD (r² > 0.3). Positions are given in hg19 coordinates.
SNP	chromosome of SNP	Cytoband	position of SNP	a1	a2	minor_allele_freq	region	phenotype	N	P-value	info-score	PostProb	SumProb	nearest genes (functional relevance)	biotype (validation) nearest genes	nearest gene	CADD	DANN	regulome score	regulome score numeric	regulome details	corelating GWAS	cis-eQTL genes	trans-eQTL genes	hgnc pathwaygenes	entrez pathwaygenes	KEGG pathway	Reactome pathway	DOSE pathway	GO pathway	Tissue enrichment
4:53988378:A:C	4	4q12	54854545	C	A	0.0311	1	fish_all	18632	4.427e-08	0.9458	0.182	0.182	FIP1L1 (0 kb, intron/Intron/MODIFIER); RPL21P44 (1.3 kb, near_gene/Upstream gene/MODIFIER); CHIC2 (21 kb); MORF4L2P1 (99 kb)	FIP1L1:protein_coding(KNOWN); RPL21P44:pseudogene(KNOWN); CHIC2:protein_coding(KNOWN); MORF4L2P1:pseudogene(KNOWN)	FIP1L1: factor interacting with PAPOLA and CPSF1 (0 kb)	0.083	0.6545	7	7		NA	CHIC2		CHIC2, FIP1L1, GSX2, RPL21P44	170825, 26511, 402176, 81608		Signaling by PDGFR in disease:FIP1L1 | Diseases of signal transduction by growth factor receptors and second messengers:FIP1L1	systemic mastocytosis:FIP1L1 | mastocytosis:FIP1L1 | leukocyte disease:FIP1L1 | myeloid leukemia:CHIC2 | acute myeloid leukemia:CHIC2	positive regulation of Notch signaling pathway:GSX2 | regulation of Notch signaling pathway:GSX2 | Notch signaling pathway:GSX2 | positive regulation of neurogenesis:GSX2 | positive regulation of nervous system development:GSX2 | regulation of neurogenesis:GSX2 | positive regulation of cell development:GSX2 | regulation of nervous system development:GSX2
4:53986241:G:C	4	4q12	54852408	G	C	0.0307	1	fish_all	18646	8.066e-08	0.948	0.1328	0.3148	FIP1L1 (0 kb, intron/Intron/MODIFIER); RPL21P44 (0.35 kb, near_gene/Downstream gene/MODIFIER); CHIC2 (24 kb); MORF4L2P1 (100 kb)	FIP1L1:protein_coding(KNOWN); RPL21P44:pseudogene(KNOWN); CHIC2:protein_coding(KNOWN); MORF4L2P1:pseudogene(KNOWN)	FIP1L1: factor interacting with PAPOLA and CPSF1 (0 kb)	13.34	0.7781	5	5		NA	CHIC2		CHIC2, FIP1L1, GSX2, RPL21P44	170825, 26511, 402176, 81608		Signaling by PDGFR in disease:FIP1L1 | Diseases of signal transduction by growth factor receptors and second messengers:FIP1L1	systemic mastocytosis:FIP1L1 | mastocytosis:FIP1L1 | leukocyte disease:FIP1L1 | myeloid leukemia:CHIC2 | acute myeloid leukemia:CHIC2	positive regulation of Notch signaling pathway:GSX2 | regulation of Notch signaling pathway:GSX2 | Notch signaling pathway:GSX2 | positive regulation of neurogenesis:GSX2 | positive regulation of nervous system development:GSX2 | regulation of neurogenesis:GSX2 | positive regulation of cell development:GSX2 | regulation of nervous system development:GSX2
4:54052731:G:A	4	4q12	54918898	G	A	0.0277	1	fish_all	18645	7.933e-08	0.9238	0.1007	0.4156	FIP1L1 (0 kb, intron/Intron/MODIFIER); CHIC2 (0 kb, intron/Intron/MODIFIER | nc-RNA/Non coding transcript/MODIFIER); MORF4L2P1 (34 kb); GSX2 (47 kb)	FIP1L1:protein_coding(KNOWN); CHIC2:protein_coding(KNOWN); MORF4L2P1:pseudogene(KNOWN); GSX2:protein_coding(KNOWN)	FIP1L1: factor interacting with PAPOLA and CPSF1 (0 kb)	2.875	0.5454	7	7		NA	CHIC2		CHIC2, FIP1L1, GSX2, RPL21P44	170825, 26511, 402176, 81608		Signaling by PDGFR in disease:FIP1L1 | Diseases of signal transduction by growth factor receptors and second messengers:FIP1L1	systemic mastocytosis:FIP1L1 | mastocytosis:FIP1L1 | leukocyte disease:FIP1L1 | myeloid leukemia:CHIC2 | acute myeloid leukemia:CHIC2	positive regulation of Notch signaling pathway:GSX2 | regulation of Notch signaling pathway:GSX2 | Notch signaling pathway:GSX2 | positive regulation of neurogenesis:GSX2 | positive regulation of nervous system development:GSX2 | regulation of neurogenesis:GSX2 | positive regulation of cell development:GSX2 | regulation of nervous system development:GSX2
4:54016909:GA:G	4	4q12	54883076	GA	G	0.207	1	fish_all	11017	0.005939	0.9503	0.0018	0.4173	FIP1L1 (0 kb); CHIC2 (0 kb); RPL21P44 (30 kb); MORF4L2P1 (70 kb)	FIP1L1:protein_coding(KNOWN); CHIC2:protein_coding(KNOWN); RPL21P44:pseudogene(KNOWN); MORF4L2P1:pseudogene(KNOWN)	FIP1L1: factor interacting with PAPOLA and CPSF1 (0 kb)						NA	CHIC2 | RP11-89B16.1		CHIC2, FIP1L1, GSX2, RPL21P44	170825, 26511, 402176, 81608		Signaling by PDGFR in disease:FIP1L1 | Diseases of signal transduction by growth factor receptors and second messengers:FIP1L1	systemic mastocytosis:FIP1L1 | mastocytosis:FIP1L1 | leukocyte disease:FIP1L1 | myeloid leukemia:CHIC2 | acute myeloid leukemia:CHIC2	positive regulation of Notch signaling pathway:GSX2 | regulation of Notch signaling pathway:GSX2 | Notch signaling pathway:GSX2 | positive regulation of neurogenesis:GSX2 | positive regulation of nervous system development:GSX2 | regulation of neurogenesis:GSX2 | positive regulation of cell development:GSX2 | regulation of nervous system development:GSX2
4:53671068:C:T	4	4q12	54537235	C	T	0.1452	1	fish_all	18229	0.006069	0.9271	0.0017	0.419	FIP1L1 (0 kb, intron/Intron/MODIFIER); LNX1 (0 kb, intron/Intron/MODIFIER); RP11-317M11.1 (0 kb, intron/Intron/MODIFIER | nc-RNA/Non coding transcript/MODIFIER); LNX1-AS2 (67 kb)	FIP1L1:protein_coding(KNOWN); LNX1:protein_coding(KNOWN); RP11-317M11.1:sense_intronic(KNOWN); LNX1-AS2:sense_intronic(KNOWN)	FIP1L1: factor interacting with PAPOLA and CPSF1 (0 kb)	2.986	0.5748	5	5	Chromatin_Structure|DNase-seq|Lhcnm2|, Chromatin_Structure|DNase-seq|Hsmm|, Chromatin_Structure|DNase-seq|Lhcnm2|Diff4d	0.441 Lobe attachment (rater-scored or self-reported) // 0.38 Total amyloid (SNP x SNP interaction)	LNX1 | LNX1-AS1 | USP46		FIP1L1, LNX1, LNX1-AS2, RP11-317M11.1	100506444, 100873955, 81608, 84708		Signaling by PDGFR in disease:FIP1L1 | Diseases of signal transduction by growth factor receptors and second messengers:FIP1L1	systemic mastocytosis:FIP1L1 | mastocytosis:FIP1L1 | leukocyte disease:FIP1L1
4:53672839:TG:T	4	4q12	54539006	TG	T	0.1452	1	fish_all	18229	0.006397	0.927	0.0016	0.4222	FIP1L1 (0 kb); LNX1 (0 kb); LNX1-AS2 (69 kb); LNX1-AS1 (120 kb)	FIP1L1:protein_coding(KNOWN); LNX1:protein_coding(KNOWN); LNX1-AS2:sense_intronic(KNOWN); LNX1-AS1:antisense(KNOWN)	FIP1L1: factor interacting with PAPOLA and CPSF1 (0 kb)	2.309					0.441 Lobe attachment (rater-scored or self-reported) // 0.38 Total amyloid (SNP x SNP interaction)	LNX1 | LNX1-AS1 | USP46		FIP1L1, LNX1, LNX1-AS2, RP11-317M11.1	100506444, 100873955, 81608, 84708		Signaling by PDGFR in disease:FIP1L1 | Diseases of signal transduction by growth factor receptors and second messengers:FIP1L1	systemic mastocytosis:FIP1L1 | mastocytosis:FIP1L1 | leukocyte disease:FIP1L1
4:54387537:C:G	4	4q12	55253704	G	C	0.4217	1	fish_all	12315	0.007579	0.9805	0.0016	0.4206	PDGFRA (89 kb); FIP1L1 (92 kb)	PDGFRA:protein_coding(KNOWN); FIP1L1:protein_coding(KNOWN)	PDGFRA: platelet-derived growth factor receptor, alpha polypeptide (89 kb)	0.051	0.4813	7	7		0.435 Response to amphetamines // 0.423 Body mass index (MTAG) // 0.423 Body mass index // 0.39 C-reactive protein levels (MTAG) // 0.379 Drinks per week	KIT | PDGFRA | RP11-231C18.1		AC006552.1, FIP1L1, PDGFRA	339978, 5156, 81608	Central carbon metabolism in cancer:PDGFRA | Phospholipase D signaling pathway:PDGFRA | Rap1 signaling pathway:PDGFRA | Ras signaling pathway:PDGFRA | MAPK signaling pathway:PDGFRA | PI3K-Akt signaling pathway:PDGFRA	Signaling by PDGFR in disease:FIP1L1,PDGFRA | Constitutive Signaling by Aberrant PI3K in Cancer:PDGFRA | Diseases of signal transduction by growth factor receptors and second messengers:FIP1L1,PDGFRA | PI3K/AKT Signaling in Cancer:PDGFRA | PI5P, PP2A and IER3 Regulate PI3K/AKT Signaling:PDGFRA | Negative regulation of the PI3K/AKT network:PDGFRA | PIP3 activates AKT signaling:PDGFRA | RAF/MAP kin…	fibrosarcoma of bone:PDGFRA | systemic mastocytosis:FIP1L1,PDGFRA | mastocytosis:FIP1L1,PDGFRA | endometrial stromal sarcoma:PDGFRA | neuroectodermal tumor:PDGFRA | endometrial stromal tumor:PDGFRA | leukocyte disease:FIP1L1,PDGFRA | acoustic neuroma:PDGFRA | sex cord-gonadal stromal tumor:PDGFRA | fibrosarcoma:PDGFRA | neurilemmoma:PDGFRA | neuroma:PDGFRA | seminoma:PDGFRA | nervous system benig…	positive regulation of phosphatidylinositol 3-kinase activity:PDGFRA | positive regulation of lipid kinase activity:PDGFRA | positive regulation of phospholipase C activity:PDGFRA | regulation of lipid kinase activity:PDGFRA | regulation of phospholipase C activity:PDGFRA | positive regulation of phospholipase activity:PDGFRA | regulation of phospholipase activity:PDGFRA | positive regulation of …
4:53610645:T:C	4	4q12	54476812	C	T	0.2704	1	fish_all	18652	0.008809	0.9875	0.0015	0.4252	FIP1L1 (0 kb, intron/Intron/MODIFIER); LNX1 (0 kb, intron/Intron/MODIFIER | nc-RNA/Non coding transcript/MODIFIER); LNX1-AS2 (6.6 kb); LNX1-AS1 (61 kb)	FIP1L1:protein_coding(KNOWN); LNX1:protein_coding(KNOWN); LNX1-AS2:sense_intronic(KNOWN); LNX1-AS1:antisense(KNOWN)	FIP1L1: factor interacting with PAPOLA and CPSF1 (0 kb)	2.373	0.438	7	7		0.954 Lobe attachment (rater-scored or self-reported) // 0.668 Total amyloid (SNP x SNP interaction) // 0.322 Core binding factor acute myeloid leukemia	LNX1 | LNX1-AS1 | RP11-177B4.1 | USP46		FIP1L1, Hs.164463, LNX1, LNX1-AS2, RP11-317M11.1, USP46	100506444, 100873955, 64854, 81608, 84708		Signaling by PDGFR in disease:FIP1L1 | Diseases of signal transduction by growth factor receptors and second messengers:FIP1L1	systemic mastocytosis:FIP1L1 | mastocytosis:FIP1L1 | leukocyte disease:FIP1L1	modulation of chemical synaptic transmission:USP46 | regulation of trans-synaptic signaling:USP46
4:53826841:T:C	4	4q12	54693008	C	T	0.0459	1	fish_all	17765	0.002471	0.9806	0.0015	0.4267	FIP1L1 (0 kb, intron/Intron/MODIFIER); LNX1 (130 kb); RPL21P44 (160 kb); CHIC2 (180 kb)	FIP1L1:protein_coding(KNOWN); LNX1:protein_coding(KNOWN); RPL21P44:pseudogene(KNOWN); CHIC2:protein_coding(KNOWN)	FIP1L1: factor interacting with PAPOLA and CPSF1 (0 kb)		0.3583	6	6	Motifs|PWM|Sox11|, Motifs|PWM|Sox4|, Motifs|PWM|Sox4|	NA	unnamed		FIP1L1, LNX1, RP11-317M11.1, RPL21P44	100506444, 402176, 81608, 84708		Signaling by PDGFR in disease:FIP1L1 | Diseases of signal transduction by growth factor receptors and second messengers:FIP1L1	systemic mastocytosis:FIP1L1 | mastocytosis:FIP1L1 | leukocyte disease:FIP1L1
4:53947463:A:C	4	4q12	54813630	C	A	0.0132	1	fish_all	18686	0.0001394	0.9373	0.0015	0.4238	FIP1L1 (0 kb, intron/Intron/MODIFIER); RPL21P44 (39 kb); CHIC2 (62 kb); MORF4L2P1 (140 kb)	FIP1L1:protein_coding(KNOWN); RPL21P44:pseudogene(KNOWN); CHIC2:protein_coding(KNOWN); MORF4L2P1:pseudogene(KNOWN)	FIP1L1: factor interacting with PAPOLA and CPSF1 (0 kb)	0.966	0.75	7	7		NA	CHIC2		CHIC2, FIP1L1, GSX2, RPL21P44	170825, 26511, 402176, 81608		Signaling by PDGFR in disease:FIP1L1 | Diseases of signal transduction by growth factor receptors and second messengers:FIP1L1	systemic mastocytosis:FIP1L1 | mastocytosis:FIP1L1 | leukocyte disease:FIP1L1 | myeloid leukemia:CHIC2 | acute myeloid leukemia:CHIC2	positive regulation of Notch signaling pathway:GSX2 | regulation of Notch signaling pathway:GSX2 | Notch signaling pathway:GSX2 | positive regulation of neurogenesis:GSX2 | positive regulation of nervous system development:GSX2 | regulation of neurogenesis:GSX2 | positive regulation of cell development:GSX2 | regulation of nervous system development:GSX2
4:53516022:G:A	4	4q12	54382189	G	A	0.1429	1	fish_all	18256	0.008339	0.942	0.0014	0.4295	FIP1L1 (0 kb, intron/Intron/MODIFIER); LNX1 (0 kb, intron/Intron/MODIFIER); LNX1-AS1 (0 kb, intron/Intron/MODIFIER | nc-RNA/Non coding transcript/MODIFIER); LNX1-AS2 (77 kb)	FIP1L1:protein_coding(KNOWN); LNX1:protein_coding(KNOWN); LNX1-AS1:antisense(KNOWN); LNX1-AS2:sense_intronic(KNOWN)	FIP1L1: factor interacting with PAPOLA and CPSF1 (0 kb)	5.063	0.7755	6	6	Motifs|PWM|RARG|, Motifs|PWM|RARG|	NA	FIP1L1 | LNX1-AS1 | SCFD2	ADAMTS18	FIP1L1, LNX1, LNX1-AS1, LNX1-AS2	100873939, 100873955, 81608, 84708		Signaling by PDGFR in disease:FIP1L1 | Diseases of signal transduction by growth factor receptors and second messengers:FIP1L1	systemic mastocytosis:FIP1L1 | mastocytosis:FIP1L1 | leukocyte disease:FIP1L1
4:54036487:G:A	4	4q12	54902654	G	A	0.0135	1	fish_all	18661	0.0001867	0.9154	0.0014	0.4281	FIP1L1 (0 kb, intron/Intron/MODIFIER); CHIC2 (0 kb, intron/Intron/MODIFIER); RPL21P44 (49 kb); MORF4L2P1 (50 kb)	FIP1L1:protein_coding(KNOWN); CHIC2:protein_coding(KNOWN); RPL21P44:pseudogene(KNOWN); MORF4L2P1:pseudogene(KNOWN)	FIP1L1: factor interacting with PAPOLA and CPSF1 (0 kb)	4.774	0.7727	5	5		NA	CHIC2		CHIC2, FIP1L1, GSX2, RPL21P44	170825, 26511, 402176, 81608		Signaling by PDGFR in disease:FIP1L1 | Diseases of signal transduction by growth factor receptors and second messengers:FIP1L1	systemic mastocytosis:FIP1L1 | mastocytosis:FIP1L1 | leukocyte disease:FIP1L1 | myeloid leukemia:CHIC2 | acute myeloid leukemia:CHIC2	positive regulation of Notch signaling pathway:GSX2 | regulation of Notch signaling pathway:GSX2 | Notch signaling pathway:GSX2 | positive regulation of neurogenesis:GSX2 | positive regulation of nervous system development:GSX2 | regulation of neurogenesis:GSX2 | positive regulation of cell development:GSX2 | regulation of nervous system development:GSX2
4:54347619:T:A	4	4q12	55213786	T	A	0.4835	1	fish_all	12315	0.009768	0.9704	0.0014	0.4309	RP11-231C18.1 (0 kb, intron/Intron/MODIFIER | nc-RNA/Non coding transcript/MODIFIER); PDGFRA (49 kb); FIP1L1 (52 kb); GSX2 (250 kb)	RP11-231C18.1:lincRNA(KNOWN); PDGFRA:protein_coding(KNOWN); FIP1L1:protein_coding(KNOWN); GSX2:protein_coding(KNOWN)	PDGFRA: platelet-derived growth factor receptor, alpha polypeptide (49 kb)	4.539	0.3845	6	6	Motifs|PWM|Cdx|, Motifs|PWM|Dbx1|, Motifs|PWM|BCL6|, Motifs|PWM|Foxl1|	0.992 Body mass index (MTAG) // 0.992 Body mass index // 0.31 Height // 0.309 Hemoglobin	KIT | RP11-231C18.1		FIP1L1, GSX2, PDGFRA, RP11-231C18.1	170825, 5156, 81608	Central carbon metabolism in cancer:PDGFRA | Phospholipase D signaling pathway:PDGFRA | Rap1 signaling pathway:PDGFRA | Ras signaling pathway:PDGFRA | MAPK signaling pathway:PDGFRA | PI3K-Akt signaling pathway:PDGFRA	Signaling by PDGFR in disease:FIP1L1,PDGFRA | Constitutive Signaling by Aberrant PI3K in Cancer:PDGFRA | Diseases of signal transduction by growth factor receptors and second messengers:FIP1L1,PDGFRA | PI3K/AKT Signaling in Cancer:PDGFRA | PI5P, PP2A and IER3 Regulate PI3K/AKT Signaling:PDGFRA | Negative regulation of the PI3K/AKT network:PDGFRA | PIP3 activates AKT signaling:PDGFRA | RAF/MAP kin…	fibrosarcoma of bone:PDGFRA | systemic mastocytosis:FIP1L1,PDGFRA | mastocytosis:FIP1L1,PDGFRA | endometrial stromal sarcoma:PDGFRA | neuroectodermal tumor:PDGFRA | endometrial stromal tumor:PDGFRA | leukocyte disease:FIP1L1,PDGFRA | acoustic neuroma:PDGFRA | sex cord-gonadal stromal tumor:PDGFRA | fibrosarcoma:PDGFRA | neurilemmoma:PDGFRA | neuroma:PDGFRA | seminoma:PDGFRA | nervous system benig…	positive regulation of phosphatidylinositol 3-kinase activity:PDGFRA | positive regulation of lipid kinase activity:PDGFRA | positive regulation of phospholipase C activity:PDGFRA | regulation of lipid kinase activity:PDGFRA | regulation of phospholipase C activity:PDGFRA | positive regulation of Notch signaling pathway:GSX2 | positive regulation of phospholipase activity:PDGFRA | regulation of p…
4:54352065:G:C	4	4q12	55218232	G	C	0.483	1	fish_all	12315	0.01082	0.9716	0.0013	0.4335	RP11-231C18.1 (0 kb, intron/Intron/MODIFIER | nc-RNA/Non coding transcript/MODIFIER); PDGFRA (54 kb); FIP1L1 (57 kb); GSX2 (250 kb)	RP11-231C18.1:lincRNA(KNOWN); PDGFRA:protein_coding(KNOWN); FIP1L1:protein_coding(KNOWN); GSX2:protein_coding(KNOWN)	PDGFRA: platelet-derived growth factor receptor, alpha polypeptide (54 kb)	0.454	0.4309	6	6	Motifs|PWM|TP53|, Motifs|PWM|p53|, Motifs|PWM|p53|, Motifs|PWM|AP-2alpha|, Motifs|PWM|AP-2gamma|, Motifs|PWM|TFAP2A|	0.996 Body mass index (MTAG) // 0.996 Body mass index // 0.305 Height // 0.305 Hemoglobin	KIT | RP11-231C18.1		FIP1L1, GSX2, PDGFRA, RP11-231C18.1	170825, 5156, 81608	Central carbon metabolism in cancer:PDGFRA | Phospholipase D signaling pathway:PDGFRA | Rap1 signaling pathway:PDGFRA | Ras signaling pathway:PDGFRA | MAPK signaling pathway:PDGFRA | PI3K-Akt signaling pathway:PDGFRA	Signaling by PDGFR in disease:FIP1L1,PDGFRA | Constitutive Signaling by Aberrant PI3K in Cancer:PDGFRA | Diseases of signal transduction by growth factor receptors and second messengers:FIP1L1,PDGFRA | PI3K/AKT Signaling in Cancer:PDGFRA | PI5P, PP2A and IER3 Regulate PI3K/AKT Signaling:PDGFRA | Negative regulation of the PI3K/AKT network:PDGFRA | PIP3 activates AKT signaling:PDGFRA | RAF/MAP kin…	fibrosarcoma of bone:PDGFRA | systemic mastocytosis:FIP1L1,PDGFRA | mastocytosis:FIP1L1,PDGFRA | endometrial stromal sarcoma:PDGFRA | neuroectodermal tumor:PDGFRA | endometrial stromal tumor:PDGFRA | leukocyte disease:FIP1L1,PDGFRA | acoustic neuroma:PDGFRA | sex cord-gonadal stromal tumor:PDGFRA | fibrosarcoma:PDGFRA | neurilemmoma:PDGFRA | neuroma:PDGFRA | seminoma:PDGFRA | nervous system benig…	positive regulation of phosphatidylinositol 3-kinase activity:PDGFRA | positive regulation of lipid kinase activity:PDGFRA | positive regulation of phospholipase C activity:PDGFRA | regulation of lipid kinase activity:PDGFRA | regulation of phospholipase C activity:PDGFRA | positive regulation of Notch signaling pathway:GSX2 | positive regulation of phospholipase activity:PDGFRA | regulation of p…
4:54434957:GA:G	4	4q12	55301124	GA	G	0.2295	1	fish_all	11442	0.009402	0.9402	0.0013	0.4347	PDGFRA (140 kb); FIP1L1 (140 kb); KIT (220 kb)	PDGFRA:protein_coding(KNOWN); FIP1L1:protein_coding(KNOWN); KIT:protein_coding(KNOWN)	PDGFRA: platelet-derived growth factor receptor, alpha polypeptide (140 kb)						0.606 C-reactive protein levels (MTAG) // 0.602 Drinks per week // 0.526 Hemoglobin // 0.524 Height	KIT | PDGFRA | RP11-231C18.1		AC006552.1, FIP1L1, KIT, PDGFRA	339978, 3815, 5156, 81608	Central carbon metabolism in cancer:KIT,PDGFRA | Phospholipase D signaling pathway:KIT,PDGFRA | Rap1 signaling pathway:KIT,PDGFRA | Ras signaling pathway:KIT,PDGFRA | MAPK signaling pathway:KIT,PDGFRA | PI3K-Akt signaling pathway:KIT,PDGFRA	Signaling by PDGFR in disease:FIP1L1,PDGFRA | Constitutive Signaling by Aberrant PI3K in Cancer:KIT,PDGFRA | Diseases of signal transduction by growth factor receptors and second messengers:FIP1L1,PDGFRA,KIT | PI3K/AKT Signaling in Cancer:KIT,PDGFRA | PI5P, PP2A and IER3 Regulate PI3K/AKT Signaling:KIT,PDGFRA | Negative regulation of the PI3K/AKT network:KIT,PDGFRA | PIP3 activates AKT signaling:…	fibrosarcoma of bone:KIT,PDGFRA | systemic mastocytosis:FIP1L1,KIT,PDGFRA | mastocytosis:FIP1L1,KIT,PDGFRA | endometrial stromal sarcoma:KIT,PDGFRA | neuroectodermal tumor:KIT,PDGFRA | endometrial stromal tumor:KIT,PDGFRA | leukocyte disease:FIP1L1,KIT,PDGFRA | acoustic neuroma:KIT,PDGFRA | sex cord-gonadal stromal tumor:KIT,PDGFRA | fibrosarcoma:KIT,PDGFRA | neurilemmoma:KIT,PDGFRA | neuroma:KIT…	positive regulation of phosphatidylinositol 3-kinase activity:KIT,PDGFRA | positive regulation of lipid kinase activity:KIT,PDGFRA | positive regulation of phospholipase C activity:KIT,PDGFRA | regulation of lipid kinase activity:KIT,PDGFRA | regulation of phospholipase C activity:KIT,PDGFRA | positive regulation of Notch signaling pathway:KIT | positive regulation of phospholipase activity:KIT,P…
4:54464591:T:C	4	4q12	55330758	C	T	0.1037	1	fish_all	18673	0.008107	0.9679	0.0013	0.4322	PDGFRA (170 kb); FIP1L1 (170 kb); KIT (190 kb)	PDGFRA:protein_coding(KNOWN); FIP1L1:protein_coding(KNOWN); KIT:protein_coding(KNOWN)	PDGFRA: platelet-derived growth factor receptor, alpha polypeptide (170 kb)	5.461	0.7827	7	7		NA	KIT | PDGFRA		AC006552.1, FIP1L1, KIT, PDGFRA	339978, 3815, 5156, 81608	Central carbon metabolism in cancer:KIT,PDGFRA | Phospholipase D signaling pathway:KIT,PDGFRA | Rap1 signaling pathway:KIT,PDGFRA | Ras signaling pathway:KIT,PDGFRA | MAPK signaling pathway:KIT,PDGFRA | PI3K-Akt signaling pathway:KIT,PDGFRA	Signaling by PDGFR in disease:FIP1L1,PDGFRA | Constitutive Signaling by Aberrant PI3K in Cancer:KIT,PDGFRA | Diseases of signal transduction by growth factor receptors and second messengers:FIP1L1,PDGFRA,KIT | PI3K/AKT Signaling in Cancer:KIT,PDGFRA | PI5P, PP2A and IER3 Regulate PI3K/AKT Signaling:KIT,PDGFRA | Negative regulation of the PI3K/AKT network:KIT,PDGFRA | PIP3 activates AKT signaling:…	fibrosarcoma of bone:KIT,PDGFRA | systemic mastocytosis:FIP1L1,KIT,PDGFRA | mastocytosis:FIP1L1,KIT,PDGFRA | endometrial stromal sarcoma:KIT,PDGFRA | neuroectodermal tumor:KIT,PDGFRA | endometrial stromal tumor:KIT,PDGFRA | leukocyte disease:FIP1L1,KIT,PDGFRA | acoustic neuroma:KIT,PDGFRA | sex cord-gonadal stromal tumor:KIT,PDGFRA | fibrosarcoma:KIT,PDGFRA | neurilemmoma:KIT,PDGFRA | neuroma:KIT…	positive regulation of phosphatidylinositol 3-kinase activity:KIT,PDGFRA | positive regulation of lipid kinase activity:KIT,PDGFRA | positive regulation of phospholipase C activity:KIT,PDGFRA | regulation of lipid kinase activity:KIT,PDGFRA | regulation of phospholipase C activity:KIT,PDGFRA | positive regulation of Notch signaling pathway:KIT | positive regulation of phospholipase activity:KIT,P…
4:53609089:G:A	4	4q12	54475256	G	A	0.27	1	fish_all	18655	0.01201	0.9902	0.0012	0.4396	FIP1L1 (0 kb, intron/Intron/MODIFIER); LNX1 (0 kb, intron/Intron/MODIFIER | nc-RNA/Non coding transcript/MODIFIER); LNX1-AS2 (5 kb); LNX1-AS1 (60 kb)	FIP1L1:protein_coding(KNOWN); LNX1:protein_coding(KNOWN); LNX1-AS2:sense_intronic(KNOWN); LNX1-AS1:antisense(KNOWN)	FIP1L1: factor interacting with PAPOLA and CPSF1 (0 kb)	4.275	0.7647	7	7		0.964 Lobe attachment (rater-scored or self-reported) // 0.669 Total amyloid (SNP x SNP interaction) // 0.319 Core binding factor acute myeloid leukemia	LNX1 | LNX1-AS1 | RP11-177B4.1 | USP46		FIP1L1, Hs.164463, LNX1, LNX1-AS2, RP11-317M11.1, USP46	100506444, 100873955, 64854, 81608, 84708		Signaling by PDGFR in disease:FIP1L1 | Diseases of signal transduction by growth factor receptors and second messengers:FIP1L1	systemic mastocytosis:FIP1L1 | mastocytosis:FIP1L1 | leukocyte disease:FIP1L1	modulation of chemical synaptic transmission:USP46 | regulation of trans-synaptic signaling:USP46
4:53611169:T:C	4	4q12	54477336	C	T	0.2698	1	fish_all	18654	0.0111	0.9902	0.0012	0.436	FIP1L1 (0 kb, intron/Intron/MODIFIER); LNX1 (0 kb, intron/Intron/MODIFIER | nc-RNA/Non coding transcript/MODIFIER); LNX1-AS2 (7.1 kb); LNX1-AS1 (62 kb)	FIP1L1:protein_coding(KNOWN); LNX1:protein_coding(KNOWN); LNX1-AS2:sense_intronic(KNOWN); LNX1-AS1:antisense(KNOWN)	FIP1L1: factor interacting with PAPOLA and CPSF1 (0 kb)	0.804	0.2225	7	7		0.954 Lobe attachment (rater-scored or self-reported) // 0.668 Total amyloid (SNP x SNP interaction) // 0.322 Core binding factor acute myeloid leukemia	LNX1 | LNX1-AS1 | RP11-177B4.1 | USP46		FIP1L1, Hs.164463, LNX1, LNX1-AS2, RP11-317M11.1, USP46	100506444, 100873955, 64854, 81608, 84708		Signaling by PDGFR in disease:FIP1L1 | Diseases of signal transduction by growth factor receptors and second messengers:FIP1L1	systemic mastocytosis:FIP1L1 | mastocytosis:FIP1L1 | leukocyte disease:FIP1L1	modulation of chemical synaptic transmission:USP46 | regulation of trans-synaptic signaling:USP46
4:53611739:A:G	4	4q12	54477906	G	A	0.27	1	fish_all	18653	0.01165	0.9903	0.0012	0.4384	FIP1L1 (0 kb, intron/Intron/MODIFIER); LNX1 (0 kb, intron/Intron/MODIFIER | nc-RNA/Non coding transcript/MODIFIER); LNX1-AS2 (7.7 kb); LNX1-AS1 (62 kb)	FIP1L1:protein_coding(KNOWN); LNX1:protein_coding(KNOWN); LNX1-AS2:sense_intronic(KNOWN); LNX1-AS1:antisense(KNOWN)	FIP1L1: factor interacting with PAPOLA and CPSF1 (0 kb)	1.631	0.2603	7	7		0.954 Lobe attachment (rater-scored or self-reported) // 0.668 Total amyloid (SNP x SNP interaction) // 0.322 Core binding factor acute myeloid leukemia	LNX1 | LNX1-AS1 | RP11-177B4.1 | USP46		FIP1L1, Hs.164463, LNX1, LNX1-AS2, RP11-317M11.1, USP46	100506444, 100873955, 64854, 81608, 84708		Signaling by PDGFR in disease:FIP1L1 | Diseases of signal transduction by growth factor receptors and second messengers:FIP1L1	systemic mastocytosis:FIP1L1 | mastocytosis:FIP1L1 | leukocyte disease:FIP1L1	modulation of chemical synaptic transmission:USP46 | regulation of trans-synaptic signaling:USP46
4:54434753:CG:C	4	4q12	55300920	C	CG	0.2339	1	fish_all	11442	0.01005	0.9454	0.0012	0.4372	PDGFRA (140 kb); FIP1L1 (140 kb); KIT (220 kb)	PDGFRA:protein_coding(KNOWN); FIP1L1:protein_coding(KNOWN); KIT:protein_coding(KNOWN)	PDGFRA: platelet-derived growth factor receptor, alpha polypeptide (140 kb)						NA	PDGFRA		AC006552.1, FIP1L1, KIT, PDGFRA	339978, 3815, 5156, 81608	Central carbon metabolism in cancer:KIT,PDGFRA | Phospholipase D signaling pathway:KIT,PDGFRA | Rap1 signaling pathway:KIT,PDGFRA | Ras signaling pathway:KIT,PDGFRA | MAPK signaling pathway:KIT,PDGFRA | PI3K-Akt signaling pathway:KIT,PDGFRA	Signaling by PDGFR in disease:FIP1L1,PDGFRA | Constitutive Signaling by Aberrant PI3K in Cancer:KIT,PDGFRA | Diseases of signal transduction by growth factor receptors and second messengers:FIP1L1,PDGFRA,KIT | PI3K/AKT Signaling in Cancer:KIT,PDGFRA | PI5P, PP2A and IER3 Regulate PI3K/AKT Signaling:KIT,PDGFRA | Negative regulation of the PI3K/AKT network:KIT,PDGFRA | PIP3 activates AKT signaling:…	fibrosarcoma of bone:KIT,PDGFRA | systemic mastocytosis:FIP1L1,KIT,PDGFRA | mastocytosis:FIP1L1,KIT,PDGFRA | endometrial stromal sarcoma:KIT,PDGFRA | neuroectodermal tumor:KIT,PDGFRA | endometrial stromal tumor:KIT,PDGFRA | leukocyte disease:FIP1L1,KIT,PDGFRA | acoustic neuroma:KIT,PDGFRA | sex cord-gonadal stromal tumor:KIT,PDGFRA | fibrosarcoma:KIT,PDGFRA | neurilemmoma:KIT,PDGFRA | neuroma:KIT…	positive regulation of phosphatidylinositol 3-kinase activity:KIT,PDGFRA | positive regulation of lipid kinase activity:KIT,PDGFRA | positive regulation of phospholipase C activity:KIT,PDGFRA | regulation of lipid kinase activity:KIT,PDGFRA | regulation of phospholipase C activity:KIT,PDGFRA | positive regulation of Notch signaling pathway:KIT | positive regulation of phospholipase activity:KIT,P…
4:53606643:G:C	4	4q12	54472810	G	C	0.2699	1	fish_all	18655	0.01288	0.9905	0.0011	0.4452	FIP1L1 (0 kb, intron/Intron/MODIFIER); LNX1 (0 kb, intron/Intron/MODIFIER | nc-RNA/Non coding transcript/MODIFIER); LNX1-AS2 (2.6 kb, near_gene/Downstream gene/MODIFIER); LNX1-AS1 (57 kb)	FIP1L1:protein_coding(KNOWN); LNX1:protein_coding(KNOWN); LNX1-AS2:sense_intronic(KNOWN); LNX1-AS1:antisense(KNOWN)	FIP1L1: factor interacting with PAPOLA and CPSF1 (0 kb)	5.718	0.6735	6	6	6:Motifs|PWM|Hoxb13|, Motifs|PWM|Hoxd10|;6:NA	0.959 Lobe attachment (rater-scored or self-reported) // 0.666 Total amyloid (SNP x SNP interaction) // 0.316 Core binding factor acute myeloid leukemia	LNX1 | LNX1-AS1 | RP11-177B4.1 | USP46		FIP1L1, Hs.164463, LNX1, LNX1-AS2, RP11-317M11.1, USP46	100506444, 100873955, 64854, 81608, 84708		Signaling by PDGFR in disease:FIP1L1 | Diseases of signal transduction by growth factor receptors and second messengers:FIP1L1	systemic mastocytosis:FIP1L1 | mastocytosis:FIP1L1 | leukocyte disease:FIP1L1	modulation of chemical synaptic transmission:USP46 | regulation of trans-synaptic signaling:USP46
4:53611276:A:C	4	4q12	54477443	C	A	0.2705	1	fish_all	18656	0.01274	0.9895	0.0011	0.443	FIP1L1 (0 kb, intron/Intron/MODIFIER); LNX1 (0 kb, intron/Intron/MODIFIER | nc-RNA/Non coding transcript/MODIFIER); LNX1-AS2 (7.2 kb); LNX1-AS1 (62 kb)	FIP1L1:protein_coding(KNOWN); LNX1:protein_coding(KNOWN); LNX1-AS2:sense_intronic(KNOWN); LNX1-AS1:antisense(KNOWN)	FIP1L1: factor interacting with PAPOLA and CPSF1 (0 kb)	2.773	0.5111	6	6	Motifs|PWM|SRF|	0.959 Lobe attachment (rater-scored or self-reported) // 0.666 Total amyloid (SNP x SNP interaction) // 0.316 Core binding factor acute myeloid leukemia	LNX1 | LNX1-AS1 | RP11-177B4.1 | USP46		FIP1L1, Hs.164463, LNX1, LNX1-AS2, RP11-317M11.1, USP46	100506444, 100873955, 64854, 81608, 84708		Signaling by PDGFR in disease:FIP1L1 | Diseases of signal transduction by growth factor receptors and second messengers:FIP1L1	systemic mastocytosis:FIP1L1 | mastocytosis:FIP1L1 | leukocyte disease:FIP1L1	modulation of chemical synaptic transmission:USP46 | regulation of trans-synaptic signaling:USP46
4:53612491:G:A	4	4q12	54478658	G	A	0.2701	1	fish_all	18653	0.01241	0.9929	0.0011	0.4407	FIP1L1 (0 kb, intron/Intron/MODIFIER); LNX1 (0 kb, intron/Intron/MODIFIER | nc-RNA/Non coding transcript/MODIFIER); LNX1-AS2 (8.4 kb); LNX1-AS1 (63 kb)	FIP1L1:protein_coding(KNOWN); LNX1:protein_coding(KNOWN); LNX1-AS2:sense_intronic(KNOWN); LNX1-AS1:antisense(KNOWN)	FIP1L1: factor interacting with PAPOLA and CPSF1 (0 kb)	2.679	0.5118	6	6	Motifs|PWM|C/EBPgamma|	0.959 Lobe attachment (rater-scored or self-reported) // 0.666 Total amyloid (SNP x SNP interaction) // 0.316 Core binding factor acute myeloid leukemia	LNX1 | LNX1-AS1 | RP11-177B4.1 | USP46		FIP1L1, Hs.164463, LNX1, LNX1-AS2, RP11-317M11.1, USP46	100506444, 100873955, 64854, 81608, 84708		Signaling by PDGFR in disease:FIP1L1 | Diseases of signal transduction by growth factor receptors and second messengers:FIP1L1	systemic mastocytosis:FIP1L1 | mastocytosis:FIP1L1 | leukocyte disease:FIP1L1	modulation of chemical synaptic transmission:USP46 | regulation of trans-synaptic signaling:USP46
4:53633084:C:T	4	4q12	54499251	C	T	0.2709	1	fish_all	18635	0.01317	0.996	0.0011	0.4485	FIP1L1 (0 kb, intron/Intron/MODIFIER); LNX1 (0 kb, intron/Intron/MODIFIER | nc-RNA/Non coding transcript/MODIFIER); LNX1-AS2 (29 kb); LNX1-AS1 (84 kb)	FIP1L1:protein_coding(KNOWN); LNX1:protein_coding(KNOWN); LNX1-AS2:sense_intronic(KNOWN); LNX1-AS1:antisense(KNOWN)	FIP1L1: factor interacting with PAPOLA and CPSF1 (0 kb)	0.57	0.4018	7	7		0.924 Lobe attachment (rater-scored or self-reported) // 0.581 Total amyloid (SNP x SNP interaction)	LNX1 | LNX1-AS1 | RP11-177B4.1 | USP46		FIP1L1, Hs.164463, LNX1, LNX1-AS2, RP11-317M11.1, USP46	100506444, 100873955, 64854, 81608, 84708		Signaling by PDGFR in disease:FIP1L1 | Diseases of signal transduction by growth factor receptors and second messengers:FIP1L1	systemic mastocytosis:FIP1L1 | mastocytosis:FIP1L1 | leukocyte disease:FIP1L1	modulation of chemical synaptic transmission:USP46 | regulation of trans-synaptic signaling:USP46
4:53661295:A:G	4	4q12	54527462	G	A	0.276	1	fish_all	18685	0.01309	0.9935	0.0011	0.4474	FIP1L1 (0 kb, intron/Intron/MODIFIER); LNX1 (0 kb, intron/Intron/MODIFIER); RP11-317M11.1 (0 kb, intron/Intron/MODIFIER | nc-RNA/Non coding transcript/MODIFIER); LNX1-AS2 (57 kb)	FIP1L1:protein_coding(KNOWN); LNX1:protein_coding(KNOWN); RP11-317M11.1:sense_intronic(KNOWN); LNX1-AS2:sense_intronic(KNOWN)	FIP1L1: factor interacting with PAPOLA and CPSF1 (0 kb)	1.268	0.7583	7	7		0.879 Lobe attachment (rater-scored or self-reported) // 0.543 Total amyloid (SNP x SNP interaction)	LNX1 | LNX1-AS1 | RP11-177B4.1 | USP46		FIP1L1, Hs.164463, LNX1, LNX1-AS2, RP11-317M11.1, USP46	100506444, 100873955, 64854, 81608, 84708		Signaling by PDGFR in disease:FIP1L1 | Diseases of signal transduction by growth factor receptors and second messengers:FIP1L1	systemic mastocytosis:FIP1L1 | mastocytosis:FIP1L1 | leukocyte disease:FIP1L1	modulation of chemical synaptic transmission:USP46 | regulation of trans-synaptic signaling:USP46
4:53661929:T:C	4	4q12	54528096	C	T	0.2762	1	fish_all	18686	0.01291	0.9934	0.0011	0.4463	FIP1L1 (0 kb, intron/Intron/MODIFIER); LNX1 (0 kb, intron/Intron/MODIFIER); RP11-317M11.1 (0 kb, intron/Intron/MODIFIER | nc-RNA/Non coding transcript/MODIFIER); LNX1-AS2 (58 kb)	FIP1L1:protein_coding(KNOWN); LNX1:protein_coding(KNOWN); RP11-317M11.1:sense_intronic(KNOWN); LNX1-AS2:sense_intronic(KNOWN)	FIP1L1: factor interacting with PAPOLA and CPSF1 (0 kb)	4.25	0.6795	5	5	Motifs|PWM|Gata3|, Motifs|PWM|Gata6|, Chromatin_Structure|DNase-seq|Th17|, Chromatin_Structure|DNase-seq|Th1|, Chromatin_Structure|FAIRE|Gm19239|	0.879 Lobe attachment (rater-scored or self-reported) // 0.543 Total amyloid (SNP x SNP interaction)	LNX1 | LNX1-AS1 | RP11-177B4.1 | USP46		FIP1L1, Hs.164463, LNX1, LNX1-AS2, RP11-317M11.1, USP46	100506444, 100873955, 64854, 81608, 84708		Signaling by PDGFR in disease:FIP1L1 | Diseases of signal transduction by growth factor receptors and second messengers:FIP1L1	systemic mastocytosis:FIP1L1 | mastocytosis:FIP1L1 | leukocyte disease:FIP1L1	modulation of chemical synaptic transmission:USP46 | regulation of trans-synaptic signaling:USP46
4:53664578:T:G	4	4q12	54530745	G	T	0.2762	1	fish_all	18686	0.01274	0.9937	0.0011	0.4441	FIP1L1 (0 kb, intron/Intron/MODIFIER); LNX1 (0 kb, intron/Intron/MODIFIER); RP11-317M11.1 (0 kb, intron/Intron/MODIFIER | nc-RNA/Non coding transcript/MODIFIER); LNX1-AS2 (61 kb)	FIP1L1:protein_coding(KNOWN); LNX1:protein_coding(KNOWN); RP11-317M11.1:sense_intronic(KNOWN); LNX1-AS2:sense_intronic(KNOWN)	FIP1L1: factor interacting with PAPOLA and CPSF1 (0 kb)	2.61	0.3139	7	7		0.879 Lobe attachment (rater-scored or self-reported) // 0.543 Total amyloid (SNP x SNP interaction)	LNX1 | LNX1-AS1 | RP11-177B4.1 | USP46		FIP1L1, Hs.164463, LNX1, LNX1-AS2, RP11-317M11.1, USP46	100506444, 100873955, 64854, 81608, 84708		Signaling by PDGFR in disease:FIP1L1 | Diseases of signal transduction by growth factor receptors and second messengers:FIP1L1	systemic mastocytosis:FIP1L1 | mastocytosis:FIP1L1 | leukocyte disease:FIP1L1	modulation of chemical synaptic transmission:USP46 | regulation of trans-synaptic signaling:USP46
4:53676034:T:G	4	4q12	54542201	G	T	0.2776	1	fish_all	17799	0.01354	0.9854	0.0011	0.4496	FIP1L1 (0 kb, intron/Intron/MODIFIER); LNX1 (0 kb, intron/Intron/MODIFIER); RP11-317M11.1 (0 kb, intron/Intron/MODIFIER | nc-RNA/Non coding transcript/MODIFIER); LNX1-AS2 (72 kb)	FIP1L1:protein_coding(KNOWN); LNX1:protein_coding(KNOWN); RP11-317M11.1:sense_intronic(KNOWN); LNX1-AS2:sense_intronic(KNOWN)	FIP1L1: factor interacting with PAPOLA and CPSF1 (0 kb)		0.57	6	6	Motifs|PWM|FOXP1|, Motifs|PWM|FOXP1|, Motifs|PWM|FOXP1|, Motifs|PWM|FOXP1|, Motifs|PWM|Zfp105|, Motifs|PWM|Srf|, Motifs|PWM|Zfp105|, Motifs|PWM|Srf|, Motifs|PWM|FOXC1|, Motifs|PWM|Zfp105|, Motifs|PWM|Srf|, Motifs|PWM|Mtf1|, Motifs|PWM|Srf|, Motifs|PWM|Mtf1|, Motifs|PWM|Zfp105|, Motifs|PWM|Srf|, Motifs|PWM|Mtf1|, Motifs|PWM|Zfp105|, Motifs|PWM|Srf|, Motifs|PWM|Zfp105|, Motifs|PWM|Srf|, Motifs|PWM|…	0.898 Lobe attachment (rater-scored or self-reported) // 0.567 Total amyloid (SNP x SNP interaction)	LNX1 | LNX1-AS1 | RP11-177B4.1 | USP46		FIP1L1, Hs.164463, LNX1, LNX1-AS2, RP11-317M11.1, USP46	100506444, 100873955, 64854, 81608, 84708		Signaling by PDGFR in disease:FIP1L1 | Diseases of signal transduction by growth factor receptors and second messengers:FIP1L1	systemic mastocytosis:FIP1L1 | mastocytosis:FIP1L1 | leukocyte disease:FIP1L1	modulation of chemical synaptic transmission:USP46 | regulation of trans-synaptic signaling:USP46
4:53682518:A:G	4	4q12	54548685	G	A	0.2772	1	fish_all	18686	0.01385	0.9855	0.0011	0.4507	FIP1L1 (0 kb, intron/Intron/MODIFIER); LNX1 (0 kb, intron/Intron/MODIFIER); RP11-317M11.1 (0 kb, intron/Intron/MODIFIER | nc-RNA/Non coding transcript/MODIFIER); LNX1-AS2 (78 kb)	FIP1L1:protein_coding(KNOWN); LNX1:protein_coding(KNOWN); RP11-317M11.1:sense_intronic(KNOWN); LNX1-AS2:sense_intronic(KNOWN)	FIP1L1: factor interacting with PAPOLA and CPSF1 (0 kb)	9.978	0.8707	5	5	Motifs|Footprinting||SkMC, Motifs|Footprinting|HMGIY|AosmcSerumfree, Motifs|Footprinting|HMGIY|Fibrop, Motifs|Footprinting|HMGIY|Myometr, Motifs|Footprinting|HMGIY|Panisd, Motifs|PWM|HMGIY|, Chromatin_Structure|FAIRE|Astrocy|, Chromatin_Structure|DNase-seq|Fibrop|, Chromatin_Structure|DNase-seq|Fibropag08395|, Chromatin_Structure|DNase-seq|Fibropag08396|, Chromatin_Structure|DNase-seq|Progfib|, C…	0.888 Lobe attachment (rater-scored or self-reported) // 0.558 Total amyloid (SNP x SNP interaction)	LNX1 | LNX1-AS1 | RP11-177B4.1 | USP46		FIP1L1, Hs.164463, LNX1, LNX1-AS2, RP11-317M11.1, USP46	100506444, 100873955, 64854, 81608, 84708		Signaling by PDGFR in disease:FIP1L1 | Diseases of signal transduction by growth factor receptors and second messengers:FIP1L1	systemic mastocytosis:FIP1L1 | mastocytosis:FIP1L1 | leukocyte disease:FIP1L1	modulation of chemical synaptic transmission:USP46 | regulation of trans-synaptic signaling:USP46
4:53851132:G:A	4	4q12	54717299	G	A	0.0223	1	fish_all	18578	0.001469	0.8857	0.0011	0.4418	FIP1L1 (0 kb, intron/Intron/MODIFIER); RPL21P44 (140 kb); LNX1 (150 kb); CHIC2 (160 kb)	FIP1L1:protein_coding(KNOWN); RPL21P44:pseudogene(KNOWN); LNX1:protein_coding(KNOWN); CHIC2:protein_coding(KNOWN)	FIP1L1: factor interacting with PAPOLA and CPSF1 (0 kb)	2.345	0.728	7	7		NA			FIP1L1, LNX1, RP11-317M11.1, RPL21P44	100506444, 402176, 81608, 84708		Signaling by PDGFR in disease:FIP1L1 | Diseases of signal transduction by growth factor receptors and second messengers:FIP1L1	systemic mastocytosis:FIP1L1 | mastocytosis:FIP1L1 | leukocyte disease:FIP1L1
4:53612769:C:T	4	4q12	54478936	C	T	0.2718	1	fish_all	18650	0.01415	0.991	0.001	0.4527	FIP1L1 (0 kb, intron/Intron/MODIFIER); LNX1 (0 kb, intron/Intron/MODIFIER | nc-RNA/Non coding transcript/MODIFIER); LNX1-AS2 (8.7 kb); LNX1-AS1 (63 kb)	FIP1L1:protein_coding(KNOWN); LNX1:protein_coding(KNOWN); LNX1-AS2:sense_intronic(KNOWN); LNX1-AS1:antisense(KNOWN)	FIP1L1: factor interacting with PAPOLA and CPSF1 (0 kb)	0.742	0.5346	7	7		0.959 Lobe attachment (rater-scored or self-reported) // 0.666 Total amyloid (SNP x SNP interaction) // 0.316 Core binding factor acute myeloid leukemia	LNX1 | LNX1-AS1 | RP11-177B4.1 | USP46		FIP1L1, Hs.164463, LNX1, LNX1-AS2, RP11-317M11.1, USP46	100506444, 100873955, 64854, 81608, 84708		Signaling by PDGFR in disease:FIP1L1 | Diseases of signal transduction by growth factor receptors and second messengers:FIP1L1	systemic mastocytosis:FIP1L1 | mastocytosis:FIP1L1 | leukocyte disease:FIP1L1	modulation of chemical synaptic transmission:USP46 | regulation of trans-synaptic signaling:USP46
4:53614820:G:C	4	4q12	54480987	G	C	0.2736	1	fish_all	18654	0.01532	0.9902	0.001	0.4608	FIP1L1 (0 kb, intron/Intron/MODIFIER); LNX1 (0 kb, intron/Intron/MODIFIER | nc-RNA/Non coding transcript/MODIFIER); LNX1-AS2 (11 kb); LNX1-AS1 (65 kb)	FIP1L1:protein_coding(KNOWN); LNX1:protein_coding(KNOWN); LNX1-AS2:sense_intronic(KNOWN); LNX1-AS1:antisense(KNOWN)	FIP1L1: factor interacting with PAPOLA and CPSF1 (0 kb)	11.11	0.6904	4	4	Chromatin_Structure|DNase-seq|Hsmm|, Chromatin_Structure|DNase-seq|Hvmf|, Chromatin_Structure|DNase-seq|Hcpe|, Chromatin_Structure|DNase-seq|Hpaf|, Chromatin_Structure|DNase-seq|Hae|, Chromatin_Structure|DNase-seq|Hff|, Chromatin_Structure|DNase-seq|Hffmyc|, Chromatin_Structure|DNase-seq|K562|Znf4c50c4, Chromatin_Structure|DNase-seq|K562|Znff41b2, Chromatin_Structure|DNase-seq|K562|Znfg54a11, Chr…	0.964 Lobe attachment (rater-scored or self-reported) // 0.655 Total amyloid (SNP x SNP interaction) // 0.314 Core binding factor acute myeloid leukemia	LNX1 | LNX1-AS1 | RP11-177B4.1 | USP46		FIP1L1, Hs.164463, LNX1, LNX1-AS2, RP11-317M11.1, USP46	100506444, 100873955, 64854, 81608, 84708		Signaling by PDGFR in disease:FIP1L1 | Diseases of signal transduction by growth factor receptors and second messengers:FIP1L1	systemic mastocytosis:FIP1L1 | mastocytosis:FIP1L1 | leukocyte disease:FIP1L1	modulation of chemical synaptic transmission:USP46 | regulation of trans-synaptic signaling:USP46
4:53615056:C:T	4	4q12	54481223	C	T	0.2729	1	fish_all	18655	0.01602	0.9914	0.001	0.4637	FIP1L1 (0 kb, intron/Intron/MODIFIER); LNX1 (0 kb, intron/Intron/MODIFIER | nc-RNA/Non coding transcript/MODIFIER); LNX1-AS2 (11 kb); LNX1-AS1 (65 kb)	FIP1L1:protein_coding(KNOWN); LNX1:protein_coding(KNOWN); LNX1-AS2:sense_intronic(KNOWN); LNX1-AS1:antisense(KNOWN)	FIP1L1: factor interacting with PAPOLA and CPSF1 (0 kb)	1.389	0.2662	6	6	Motifs|PWM|BCL6B|	0.959 Lobe attachment (rater-scored or self-reported) // 0.657 Total amyloid (SNP x SNP interaction) // 0.321 Core binding factor acute myeloid leukemia	LNX1 | LNX1-AS1 | RP11-177B4.1 | USP46		FIP1L1, Hs.164463, LNX1, LNX1-AS2, RP11-317M11.1, USP46	100506444, 100873955, 64854, 81608, 84708		Signaling by PDGFR in disease:FIP1L1 | Diseases of signal transduction by growth factor receptors and second messengers:FIP1L1	systemic mastocytosis:FIP1L1 | mastocytosis:FIP1L1 | leukocyte disease:FIP1L1	modulation of chemical synaptic transmission:USP46 | regulation of trans-synaptic signaling:USP46
4:53631392:T:C	4	4q12	54497559	C	T	0.2716	1	fish_all	18636	0.01421	0.9909	0.001	0.4538	FIP1L1 (0 kb, intron/Intron/MODIFIER); LNX1 (0 kb, intron/Intron/MODIFIER | nc-RNA/Non coding transcript/MODIFIER); LNX1-AS2 (27 kb); LNX1-AS1 (82 kb)	FIP1L1:protein_coding(KNOWN); LNX1:protein_coding(KNOWN); LNX1-AS2:sense_intronic(KNOWN); LNX1-AS1:antisense(KNOWN)	FIP1L1: factor interacting with PAPOLA and CPSF1 (0 kb)	1.378	0.4808	5	5	Chromatin_Structure|DNase-seq|Monocd14|, Chromatin_Structure|DNase-seq|Monocd14ro1746|	0.924 Lobe attachment (rater-scored or self-reported) // 0.581 Total amyloid (SNP x SNP interaction)	LNX1 | LNX1-AS1 | RP11-177B4.1 | USP46		FIP1L1, Hs.164463, LNX1, LNX1-AS2, RP11-317M11.1, USP46	100506444, 100873955, 64854, 81608, 84708		Signaling by PDGFR in disease:FIP1L1 | Diseases of signal transduction by growth factor receptors and second messengers:FIP1L1	systemic mastocytosis:FIP1L1 | mastocytosis:FIP1L1 | leukocyte disease:FIP1L1	modulation of chemical synaptic transmission:USP46 | regulation of trans-synaptic signaling:USP46
4:53648186:T:A	4	4q12	54514353	T	A	0.2724	1	fish_all	18681	0.0146	0.9964	0.001	0.4568	FIP1L1 (0 kb, intron/Intron/MODIFIER); LNX1 (0 kb, intron/Intron/MODIFIER | nc-RNA/Non coding transcript/MODIFIER); LNX1-AS2 (44 kb); LNX1-AS1 (99 kb)	FIP1L1:protein_coding(KNOWN); LNX1:protein_coding(KNOWN); LNX1-AS2:sense_intronic(KNOWN); LNX1-AS1:antisense(KNOWN)	FIP1L1: factor interacting with PAPOLA and CPSF1 (0 kb)	4.696	0.676	5	5	Motifs|PWM|HLF|, Motifs|PWM|HLF|, Motifs|PWM|Sox14|, Chromatin_Structure|DNase-seq|Hmvecdlyad|	0.92 Lobe attachment (rater-scored or self-reported) // 0.577 Total amyloid (SNP x SNP interaction)	LNX1 | LNX1-AS1 | RP11-177B4.1 | USP46		FIP1L1, Hs.164463, LNX1, LNX1-AS2, RP11-317M11.1, USP46	100506444, 100873955, 64854, 81608, 84708		Signaling by PDGFR in disease:FIP1L1 | Diseases of signal transduction by growth factor receptors and second messengers:FIP1L1	systemic mastocytosis:FIP1L1 | mastocytosis:FIP1L1 | leukocyte disease:FIP1L1	modulation of chemical synaptic transmission:USP46 | regulation of trans-synaptic signaling:USP46
4:53657217:G:A	4	4q12	54523384	G	A	0.2663	1	fish_all	18684	0.01573	0.9938	0.001	0.4628	FIP1L1 (0 kb, intron/Intron/MODIFIER); LNX1 (0 kb, intron/Intron/MODIFIER | near_gene/Upstream gene/MODIFIER); RP11-317M11.1 (2 kb, near_gene/Upstream gene/MODIFIER); LNX1-AS2 (53 kb)	FIP1L1:protein_coding(KNOWN); LNX1:protein_coding(KNOWN); RP11-317M11.1:sense_intronic(KNOWN); LNX1-AS2:sense_intronic(KNOWN)	FIP1L1: factor interacting with PAPOLA and CPSF1 (0 kb)	1.997	0.4516	5	5	Motifs|Footprinting|CHOP:C/EBPalpha|AosmcSerumfree, Motifs|PWM|CHOP:C/EBPalpha|, Motifs|Footprinting|Ddit3::Cebpa|AosmcSerumfree, Motifs|PWM|Ddit3::Cebpa|, Chromatin_Structure|DNase-seq|Aosmc|Serumfree, Chromatin_Structure|DNase-seq|Fibrobl|, Chromatin_Structure|DNase-seq|Fibroblgm03348|, Chromatin_Structure|DNase-seq|Fibroblgm03348|Lenticon, Chromatin_Structure|DNase-seq|Fibrop|, Chromatin_Struc…	0.944 Lobe attachment (rater-scored or self-reported) // 0.595 Total amyloid (SNP x SNP interaction)	LNX1 | LNX1-AS1 | RP11-177B4.1 | USP46		FIP1L1, Hs.164463, LNX1, LNX1-AS2, RP11-317M11.1, USP46	100506444, 100873955, 64854, 81608, 84708		Signaling by PDGFR in disease:FIP1L1 | Diseases of signal transduction by growth factor receptors and second messengers:FIP1L1	systemic mastocytosis:FIP1L1 | mastocytosis:FIP1L1 | leukocyte disease:FIP1L1	modulation of chemical synaptic transmission:USP46 | regulation of trans-synaptic signaling:USP46
4:53657710:G:A	4	4q12	54523877	G	A	0.2663	1	fish_all	18686	0.01526	0.9938	0.001	0.4598	FIP1L1 (0 kb, intron/Intron/MODIFIER); LNX1 (0 kb, intron/Intron/MODIFIER); RP11-317M11.1 (1.5 kb, near_gene/Upstream gene/MODIFIER); LNX1-AS2 (54 kb)	FIP1L1:protein_coding(KNOWN); LNX1:protein_coding(KNOWN); RP11-317M11.1:sense_intronic(KNOWN); LNX1-AS2:sense_intronic(KNOWN)	FIP1L1: factor interacting with PAPOLA and CPSF1 (0 kb)	0.442	0.7079	7	7		0.944 Lobe attachment (rater-scored or self-reported) // 0.595 Total amyloid (SNP x SNP interaction)	LNX1 | LNX1-AS1 | RP11-177B4.1 | USP46		FIP1L1, Hs.164463, LNX1, LNX1-AS2, RP11-317M11.1, USP46	100506444, 100873955, 64854, 81608, 84708		Signaling by PDGFR in disease:FIP1L1 | Diseases of signal transduction by growth factor receptors and second messengers:FIP1L1	systemic mastocytosis:FIP1L1 | mastocytosis:FIP1L1 | leukocyte disease:FIP1L1	modulation of chemical synaptic transmission:USP46 | regulation of trans-synaptic signaling:USP46
4:53659340:G:T	4	4q12	54525507	G	T	0.2664	1	fish_all	18686	0.015	0.9938	0.001	0.4578	FIP1L1 (0 kb, intron/Intron/MODIFIER); LNX1 (0 kb, intron/Intron/MODIFIER); RP11-317M11.1 (0 kb, intron/Intron/MODIFIER | nc-RNA/Non coding transcript/MODIFIER); LNX1-AS2 (55 kb)	FIP1L1:protein_coding(KNOWN); LNX1:protein_coding(KNOWN); RP11-317M11.1:sense_intronic(KNOWN); LNX1-AS2:sense_intronic(KNOWN)	FIP1L1: factor interacting with PAPOLA and CPSF1 (0 kb)	9.934	0.7923	4	4	Chromatin_Structure|DNase-seq|Wi38|Ohtam, Chromatin_Structure|DNase-seq|Wi38|, Chromatin_Structure|DNase-seq|Hgf|, Chromatin_Structure|DNase-seq|Ag10803|, Chromatin_Structure|DNase-seq|Hff|, Chromatin_Structure|DNase-seq|Ag04450|, Chromatin_Structure|DNase-seq|Ag09319|, Chromatin_Structure|DNase-seq|Nhdfad|, Chromatin_Structure|DNase-seq|Hpdlf|, Chromatin_Structure|DNase-seq|Hconf|, Chromatin_Str…	0.944 Lobe attachment (rater-scored or self-reported) // 0.595 Total amyloid (SNP x SNP interaction)	LNX1 | LNX1-AS1 | RP11-177B4.1 | USP46		FIP1L1, Hs.164463, LNX1, LNX1-AS2, RP11-317M11.1, USP46	100506444, 100873955, 64854, 81608, 84708		Signaling by PDGFR in disease:FIP1L1 | Diseases of signal transduction by growth factor receptors and second messengers:FIP1L1	systemic mastocytosis:FIP1L1 | mastocytosis:FIP1L1 | leukocyte disease:FIP1L1	modulation of chemical synaptic transmission:USP46 | regulation of trans-synaptic signaling:USP46
4:53666409:G:T	4	4q12	54532576	G	T	0.2666	1	fish_all	18686	0.01512	0.9929	0.001	0.4588	FIP1L1 (0 kb, intron/Intron/MODIFIER); LNX1 (0 kb, intron/Intron/MODIFIER); RP11-317M11.1 (0 kb, intron/Intron/MODIFIER | nc-RNA/Non coding transcript/MODIFIER); LNX1-AS2 (62 kb)	FIP1L1:protein_coding(KNOWN); LNX1:protein_coding(KNOWN); RP11-317M11.1:sense_intronic(KNOWN); LNX1-AS2:sense_intronic(KNOWN)	FIP1L1: factor interacting with PAPOLA and CPSF1 (0 kb)	6.799	0.8318	6	6		0.944 Lobe attachment (rater-scored or self-reported) // 0.595 Total amyloid (SNP x SNP interaction)	LNX1 | LNX1-AS1 | RP11-177B4.1 | USP46		FIP1L1, Hs.164463, LNX1, LNX1-AS2, RP11-317M11.1, USP46	100506444, 100873955, 64854, 81608, 84708		Signaling by PDGFR in disease:FIP1L1 | Diseases of signal transduction by growth factor receptors and second messengers:FIP1L1	systemic mastocytosis:FIP1L1 | mastocytosis:FIP1L1 | leukocyte disease:FIP1L1	modulation of chemical synaptic transmission:USP46 | regulation of trans-synaptic signaling:USP46
4:53667211:C:T	4	4q12	54533378	C	T	0.2664	1	fish_all	18685	0.01456	0.993	0.001	0.4558	FIP1L1 (0 kb, intron/Intron/MODIFIER); LNX1 (0 kb, intron/Intron/MODIFIER); RP11-317M11.1 (0 kb, intron/Intron/MODIFIER | nc-RNA/Non coding transcript/MODIFIER); LNX1-AS2 (63 kb)	FIP1L1:protein_coding(KNOWN); LNX1:protein_coding(KNOWN); RP11-317M11.1:sense_intronic(KNOWN); LNX1-AS2:sense_intronic(KNOWN)	FIP1L1: factor interacting with PAPOLA and CPSF1 (0 kb)	7.004	0.6688	6	6		0.944 Lobe attachment (rater-scored or self-reported) // 0.595 Total amyloid (SNP x SNP interaction)	LNX1 | LNX1-AS1 | RP11-177B4.1 | USP46		FIP1L1, Hs.164463, LNX1, LNX1-AS2, RP11-317M11.1, USP46	100506444, 100873955, 64854, 81608, 84708		Signaling by PDGFR in disease:FIP1L1 | Diseases of signal transduction by growth factor receptors and second messengers:FIP1L1	systemic mastocytosis:FIP1L1 | mastocytosis:FIP1L1 | leukocyte disease:FIP1L1	modulation of chemical synaptic transmission:USP46 | regulation of trans-synaptic signaling:USP46
4:53839460:G:A	4	4q12	54705627	G	A	0.023	1	fish_all	18628	0.001885	0.8938	0.001	0.4517	FIP1L1 (0 kb, intron/Intron/MODIFIER); LNX1 (140 kb); RPL21P44 (150 kb); CHIC2 (170 kb)	FIP1L1:protein_coding(KNOWN); LNX1:protein_coding(KNOWN); RPL21P44:pseudogene(KNOWN); CHIC2:protein_coding(KNOWN)	FIP1L1: factor interacting with PAPOLA and CPSF1 (0 kb)	8.967	0.9393	6	6		NA			FIP1L1, LNX1, RP11-317M11.1, RPL21P44	100506444, 402176, 81608, 84708		Signaling by PDGFR in disease:FIP1L1 | Diseases of signal transduction by growth factor receptors and second messengers:FIP1L1	systemic mastocytosis:FIP1L1 | mastocytosis:FIP1L1 | leukocyte disease:FIP1L1
4:53862969:C:T	4	4q12	54729136	C	T	0.0233	1	fish_all	18605	0.00206	0.8904	0.001	0.4548	FIP1L1 (0 kb, intron/Intron/MODIFIER); RPL21P44 (120 kb); CHIC2 (150 kb); LNX1 (160 kb)	FIP1L1:protein_coding(KNOWN); RPL21P44:pseudogene(KNOWN); CHIC2:protein_coding(KNOWN); LNX1:protein_coding(KNOWN)	FIP1L1: factor interacting with PAPOLA and CPSF1 (0 kb)	6.343	0.2579	7	7		NA			CHIC2, FIP1L1, RP11-317M11.1, RPL21P44	100506444, 26511, 402176, 81608		Signaling by PDGFR in disease:FIP1L1 | Diseases of signal transduction by growth factor receptors and second messengers:FIP1L1	systemic mastocytosis:FIP1L1 | mastocytosis:FIP1L1 | leukocyte disease:FIP1L1 | myeloid leukemia:CHIC2 | acute myeloid leukemia:CHIC2
4:53982446:A:G	4	4q12	54848613	G	A	0.2113	1	fish_all	18686	0.01539	0.9176	0.001	0.4618	FIP1L1 (0 kb, intron/Intron/MODIFIER); RPL21P44 (4.1 kb, near_gene/Downstream gene/MODIFIER); CHIC2 (27 kb); MORF4L2P1 (100 kb)	FIP1L1:protein_coding(KNOWN); RPL21P44:pseudogene(KNOWN); CHIC2:protein_coding(KNOWN); MORF4L2P1:pseudogene(KNOWN)	FIP1L1: factor interacting with PAPOLA and CPSF1 (0 kb)	2.767	0.5211	6	6	Motifs|PWM|Nkx2-5|, Motifs|PWM|CREB3|	NA	CHIC2 | RP11-89B16.1		CHIC2, FIP1L1, GSX2, RPL21P44	170825, 26511, 402176, 81608		Signaling by PDGFR in disease:FIP1L1 | Diseases of signal transduction by growth factor receptors and second messengers:FIP1L1	systemic mastocytosis:FIP1L1 | mastocytosis:FIP1L1 | leukocyte disease:FIP1L1 | myeloid leukemia:CHIC2 | acute myeloid leukemia:CHIC2	positive regulation of Notch signaling pathway:GSX2 | regulation of Notch signaling pathway:GSX2 | Notch signaling pathway:GSX2 | positive regulation of neurogenesis:GSX2 | positive regulation of nervous system development:GSX2 | regulation of neurogenesis:GSX2 | positive regulation of cell development:GSX2 | regulation of nervous system development:GSX2
4:53616053:A:G	4	4q12	54482220	G	A	0.2731	1	fish_all	18671	0.0167	0.9914	9e-04	0.4674	FIP1L1 (0 kb, intron/Intron/MODIFIER); LNX1 (0 kb, intron/Intron/MODIFIER | nc-RNA/Non coding transcript/MODIFIER); LNX1-AS2 (12 kb); LNX1-AS1 (66 kb)	FIP1L1:protein_coding(KNOWN); LNX1:protein_coding(KNOWN); LNX1-AS2:sense_intronic(KNOWN); LNX1-AS1:antisense(KNOWN)	FIP1L1: factor interacting with PAPOLA and CPSF1 (0 kb)	2.65	0.6908	7	7		0.964 Lobe attachment (rater-scored or self-reported) // 0.655 Total amyloid (SNP x SNP interaction) // 0.314 Core binding factor acute myeloid leukemia	LNX1 | LNX1-AS1 | RP11-177B4.1 | USP46		FIP1L1, Hs.164463, LNX1, LNX1-AS2, RP11-317M11.1, USP46	100506444, 100873955, 64854, 81608, 84708		Signaling by PDGFR in disease:FIP1L1 | Diseases of signal transduction by growth factor receptors and second messengers:FIP1L1	systemic mastocytosis:FIP1L1 | mastocytosis:FIP1L1 | leukocyte disease:FIP1L1	modulation of chemical synaptic transmission:USP46 | regulation of trans-synaptic signaling:USP46
4:53639683:C:T	4	4q12	54505850	C	T	0.2725	1	fish_all	18686	0.01708	0.9998	9e-04	0.4711	FIP1L1 (0 kb, intron/Intron/MODIFIER); LNX1 (0 kb, intron/Intron/MODIFIER | nc-RNA/Non coding transcript/MODIFIER); LNX1-AS2 (36 kb); LNX1-AS1 (90 kb)	FIP1L1:protein_coding(KNOWN); LNX1:protein_coding(KNOWN); LNX1-AS2:sense_intronic(KNOWN); LNX1-AS1:antisense(KNOWN)	FIP1L1: factor interacting with PAPOLA and CPSF1 (0 kb)	0.63	0.4059	6	6	Motifs|PWM|Tal-1alpha:E47|, Motifs|PWM|E47|, Motifs|PWM|E47|, Motifs|PWM|TAL1::TCF3|, Motifs|PWM|TFAP4|, Motifs|PWM|TFAP4|, Motifs|PWM|TFAP4|	0.924 Lobe attachment (rater-scored or self-reported) // 0.581 Total amyloid (SNP x SNP interaction)	LNX1 | LNX1-AS1 | RP11-177B4.1 | USP46		FIP1L1, Hs.164463, LNX1, LNX1-AS2, RP11-317M11.1, USP46	100506444, 100873955, 64854, 81608, 84708		Signaling by PDGFR in disease:FIP1L1 | Diseases of signal transduction by growth factor receptors and second messengers:FIP1L1	systemic mastocytosis:FIP1L1 | mastocytosis:FIP1L1 | leukocyte disease:FIP1L1	modulation of chemical synaptic transmission:USP46 | regulation of trans-synaptic signaling:USP46
4:53640828:A:T	4	4q12	54506995	T	A	0.2733	1	fish_all	18668	0.01698	0.9917	9e-04	0.472	FIP1L1 (0 kb, intron/Intron/MODIFIER); LNX1 (0 kb, intron/Intron/MODIFIER | nc-RNA/Non coding transcript/MODIFIER); LNX1-AS2 (37 kb); LNX1-AS1 (91 kb)	FIP1L1:protein_coding(KNOWN); LNX1:protein_coding(KNOWN); LNX1-AS2:sense_intronic(KNOWN); LNX1-AS1:antisense(KNOWN)	FIP1L1: factor interacting with PAPOLA and CPSF1 (0 kb)	9.415	0.728	2b	2	Motifs|Footprinting|PARP|Gm12878, Motifs|Footprinting|PARP|Gm12892, Motifs|Footprinting|PARP|Gm19238, Motifs|Footprinting|PARP|Gm19239, Motifs|PWM|PARP|, Chromatin_Structure|DNase-seq|Mel2183|, Chromatin_Structure|DNase-seq|Gm10248|, Chromatin_Structure|DNase-seq|Gm20000|, Chromatin_Structure|DNase-seq|Gm12865|, Chromatin_Structure|DNase-seq|Gm12864|, Chromatin_Structure|DNase-seq|Gm13977|, Chrom…	0.919 Lobe attachment (rater-scored or self-reported) // 0.574 Total amyloid (SNP x SNP interaction)	LNX1 | LNX1-AS1 | RP11-177B4.1 | USP46		FIP1L1, Hs.164463, LNX1, LNX1-AS2, RP11-317M11.1, USP46	100506444, 100873955, 64854, 81608, 84708		Signaling by PDGFR in disease:FIP1L1 | Diseases of signal transduction by growth factor receptors and second messengers:FIP1L1	systemic mastocytosis:FIP1L1 | mastocytosis:FIP1L1 | leukocyte disease:FIP1L1	modulation of chemical synaptic transmission:USP46 | regulation of trans-synaptic signaling:USP46
4:53656073:T:C	4	4q12	54522240	C	T	0.2669	1	fish_all	18686	0.01739	0.9937	9e-04	0.4738	FIP1L1 (0 kb, intron/Intron/MODIFIER); LNX1 (0 kb, intron/Intron/MODIFIER | near_gene/Upstream gene/MODIFIER); RP11-317M11.1 (3.1 kb, near_gene/Upstream gene/MODIFIER); LNX1-AS2 (52 kb)	FIP1L1:protein_coding(KNOWN); LNX1:protein_coding(KNOWN); RP11-317M11.1:sense_intronic(KNOWN); LNX1-AS2:sense_intronic(KNOWN)	FIP1L1: factor interacting with PAPOLA and CPSF1 (0 kb)	0.92	0.5368	7	7		0.944 Lobe attachment (rater-scored or self-reported) // 0.595 Total amyloid (SNP x SNP interaction)	LNX1 | LNX1-AS1 | RP11-177B4.1 | USP46		FIP1L1, Hs.164463, LNX1, LNX1-AS2, RP11-317M11.1, USP46	100506444, 100873955, 64854, 81608, 84708		Signaling by PDGFR in disease:FIP1L1 | Diseases of signal transduction by growth factor receptors and second messengers:FIP1L1	systemic mastocytosis:FIP1L1 | mastocytosis:FIP1L1 | leukocyte disease:FIP1L1	modulation of chemical synaptic transmission:USP46 | regulation of trans-synaptic signaling:USP46
4:53657425:G:A	4	4q12	54523592	G	A	0.2669	1	fish_all	18684	0.0169	0.9936	9e-04	0.4702	FIP1L1 (0 kb, intron/Intron/MODIFIER); LNX1 (0 kb, intron/Intron/MODIFIER | near_gene/Upstream gene/MODIFIER); RP11-317M11.1 (1.8 kb, near_gene/Upstream gene/MODIFIER); LNX1-AS2 (53 kb)	FIP1L1:protein_coding(KNOWN); LNX1:protein_coding(KNOWN); RP11-317M11.1:sense_intronic(KNOWN); LNX1-AS2:sense_intronic(KNOWN)	FIP1L1: factor interacting with PAPOLA and CPSF1 (0 kb)	2.77	0.4344	6	6		0.944 Lobe attachment (rater-scored or self-reported) // 0.595 Total amyloid (SNP x SNP interaction)	LNX1 | LNX1-AS1 | RP11-177B4.1 | USP46		FIP1L1, Hs.164463, LNX1, LNX1-AS2, RP11-317M11.1, USP46	100506444, 100873955, 64854, 81608, 84708		Signaling by PDGFR in disease:FIP1L1 | Diseases of signal transduction by growth factor receptors and second messengers:FIP1L1	systemic mastocytosis:FIP1L1 | mastocytosis:FIP1L1 | leukocyte disease:FIP1L1	modulation of chemical synaptic transmission:USP46 | regulation of trans-synaptic signaling:USP46
4:53659663:T:C	4	4q12	54525830	C	T	0.2669	1	fish_all	18686	0.01675	0.9935	9e-04	0.4684	FIP1L1 (0 kb, intron/Intron/MODIFIER); LNX1 (0 kb, intron/Intron/MODIFIER); RP11-317M11.1 (0 kb, intron/Intron/MODIFIER | nc-RNA/Non coding transcript/MODIFIER); LNX1-AS2 (56 kb)	FIP1L1:protein_coding(KNOWN); LNX1:protein_coding(KNOWN); RP11-317M11.1:sense_intronic(KNOWN); LNX1-AS2:sense_intronic(KNOWN)	FIP1L1: factor interacting with PAPOLA and CPSF1 (0 kb)	0.36	0.5068	7	7		0.944 Lobe attachment (rater-scored or self-reported) // 0.595 Total amyloid (SNP x SNP interaction)	LNX1 | LNX1-AS1 | RP11-177B4.1 | USP46		FIP1L1, Hs.164463, LNX1, LNX1-AS2, RP11-317M11.1, USP46	100506444, 100873955, 64854, 81608, 84708		Signaling by PDGFR in disease:FIP1L1 | Diseases of signal transduction by growth factor receptors and second messengers:FIP1L1	systemic mastocytosis:FIP1L1 | mastocytosis:FIP1L1 | leukocyte disease:FIP1L1	modulation of chemical synaptic transmission:USP46 | regulation of trans-synaptic signaling:USP46
4:53666052:A:G	4	4q12	54532219	G	A	0.2672	1	fish_all	18686	0.01732	0.993	9e-04	0.4729	FIP1L1 (0 kb, intron/Intron/MODIFIER); LNX1 (0 kb, intron/Intron/MODIFIER); RP11-317M11.1 (0 kb, intron/Intron/MODIFIER | nc-RNA/Non coding transcript/MODIFIER); LNX1-AS2 (62 kb)	FIP1L1:protein_coding(KNOWN); LNX1:protein_coding(KNOWN); RP11-317M11.1:sense_intronic(KNOWN); LNX1-AS2:sense_intronic(KNOWN)	FIP1L1: factor interacting with PAPOLA and CPSF1 (0 kb)	2.87	0.5503	7	7		0.944 Lobe attachment (rater-scored or self-reported) // 0.595 Total amyloid (SNP x SNP interaction)	LNX1 | LNX1-AS1 | RP11-177B4.1 | USP46		FIP1L1, Hs.164463, LNX1, LNX1-AS2, RP11-317M11.1, USP46	100506444, 100873955, 64854, 81608, 84708		Signaling by PDGFR in disease:FIP1L1 | Diseases of signal transduction by growth factor receptors and second messengers:FIP1L1	systemic mastocytosis:FIP1L1 | mastocytosis:FIP1L1 | leukocyte disease:FIP1L1	modulation of chemical synaptic transmission:USP46 | regulation of trans-synaptic signaling:USP46
4:53666622:G:A	4	4q12	54532789	G	A	0.267	1	fish_all	18686	0.01637	0.9936	9e-04	0.4646	FIP1L1 (0 kb, intron/Intron/MODIFIER); LNX1 (0 kb, intron/Intron/MODIFIER); RP11-317M11.1 (0 kb, intron/Intron/MODIFIER | nc-RNA/Non coding transcript/MODIFIER); LNX1-AS2 (63 kb)	FIP1L1:protein_coding(KNOWN); LNX1:protein_coding(KNOWN); RP11-317M11.1:sense_intronic(KNOWN); LNX1-AS2:sense_intronic(KNOWN)	FIP1L1: factor interacting with PAPOLA and CPSF1 (0 kb)	2.156	0.428	7	7		0.944 Lobe attachment (rater-scored or self-reported) // 0.595 Total amyloid (SNP x SNP interaction)	LNX1 | LNX1-AS1 | RP11-177B4.1 | USP46		FIP1L1, Hs.164463, LNX1, LNX1-AS2, RP11-317M11.1, USP46	100506444, 100873955, 64854, 81608, 84708		Signaling by PDGFR in disease:FIP1L1 | Diseases of signal transduction by growth factor receptors and second messengers:FIP1L1	systemic mastocytosis:FIP1L1 | mastocytosis:FIP1L1 | leukocyte disease:FIP1L1	modulation of chemical synaptic transmission:USP46 | regulation of trans-synaptic signaling:USP46
4:53670163:G:T	4	4q12	54536330	G	T	0.2672	1	fish_all	18685	0.01673	0.9907	9e-04	0.4665	FIP1L1 (0 kb, intron/Intron/MODIFIER); LNX1 (0 kb, intron/Intron/MODIFIER); RP11-317M11.1 (0 kb, intron/Intron/MODIFIER | nc-RNA/Non coding transcript/MODIFIER); LNX1-AS2 (66 kb)	FIP1L1:protein_coding(KNOWN); LNX1:protein_coding(KNOWN); RP11-317M11.1:sense_intronic(KNOWN); LNX1-AS2:sense_intronic(KNOWN)	FIP1L1: factor interacting with PAPOLA and CPSF1 (0 kb)	0.119	0.678	7	7		0.944 Lobe attachment (rater-scored or self-reported) // 0.595 Total amyloid (SNP x SNP interaction)	LNX1 | LNX1-AS1 | RP11-177B4.1 | USP46		FIP1L1, Hs.164463, LNX1, LNX1-AS2, RP11-317M11.1, USP46	100506444, 100873955, 64854, 81608, 84708		Signaling by PDGFR in disease:FIP1L1 | Diseases of signal transduction by growth factor receptors and second messengers:FIP1L1	systemic mastocytosis:FIP1L1 | mastocytosis:FIP1L1 | leukocyte disease:FIP1L1	modulation of chemical synaptic transmission:USP46 | regulation of trans-synaptic signaling:USP46
4:53670375:T:C	4	4q12	54536542	C	T	0.2672	1	fish_all	18685	0.01657	0.9907	9e-04	0.4656	FIP1L1 (0 kb, intron/Intron/MODIFIER); LNX1 (0 kb, intron/Intron/MODIFIER); RP11-317M11.1 (0 kb, intron/Intron/MODIFIER | nc-RNA/Non coding transcript/MODIFIER); LNX1-AS2 (66 kb)	FIP1L1:protein_coding(KNOWN); LNX1:protein_coding(KNOWN); RP11-317M11.1:sense_intronic(KNOWN); LNX1-AS2:sense_intronic(KNOWN)	FIP1L1: factor interacting with PAPOLA and CPSF1 (0 kb)	5.71	0.7515	7	7		0.944 Lobe attachment (rater-scored or self-reported) // 0.595 Total amyloid (SNP x SNP interaction)	LNX1 | LNX1-AS1 | RP11-177B4.1 | USP46		FIP1L1, Hs.164463, LNX1, LNX1-AS2, RP11-317M11.1, USP46	100506444, 100873955, 64854, 81608, 84708		Signaling by PDGFR in disease:FIP1L1 | Diseases of signal transduction by growth factor receptors and second messengers:FIP1L1	systemic mastocytosis:FIP1L1 | mastocytosis:FIP1L1 | leukocyte disease:FIP1L1	modulation of chemical synaptic transmission:USP46 | regulation of trans-synaptic signaling:USP46
4:54354326:A:T	4	4q12	55220493	T	A	0.4883	1	fish_all	12315	0.01662	0.9721	9e-04	0.4693	RP11-231C18.1 (0 kb, intron/Intron/MODIFIER | nc-RNA/Non coding transcript/MODIFIER); PDGFRA (56 kb); FIP1L1 (59 kb)	RP11-231C18.1:lincRNA(KNOWN); PDGFRA:protein_coding(KNOWN); FIP1L1:protein_coding(KNOWN)	PDGFRA: platelet-derived growth factor receptor, alpha polypeptide (56 kb)	1.3	0.563	6	6	Motifs|PWM|Freac-7|, Motifs|PWM|HFH8(FOXF1A)|, Motifs|PWM|FOXJ2|, Motifs|PWM|FOXJ2|, Motifs|PWM|FOXJ3|, Motifs|PWM|FOXJ3|, Motifs|PWM|FOXG1|, Motifs|PWM|FOXP1|, Motifs|PWM|FOXJ3|	0.992 Body mass index (MTAG) // 0.992 Body mass index // 0.308 Height // 0.307 Hemoglobin	KIT | RP11-231C18.1		AC006552.1, FIP1L1, PDGFRA, RP11-231C18.1	339978, 5156, 81608	Central carbon metabolism in cancer:PDGFRA | Phospholipase D signaling pathway:PDGFRA | Rap1 signaling pathway:PDGFRA | Ras signaling pathway:PDGFRA | MAPK signaling pathway:PDGFRA | PI3K-Akt signaling pathway:PDGFRA	Signaling by PDGFR in disease:FIP1L1,PDGFRA | Constitutive Signaling by Aberrant PI3K in Cancer:PDGFRA | Diseases of signal transduction by growth factor receptors and second messengers:FIP1L1,PDGFRA | PI3K/AKT Signaling in Cancer:PDGFRA | PI5P, PP2A and IER3 Regulate PI3K/AKT Signaling:PDGFRA | Negative regulation of the PI3K/AKT network:PDGFRA | PIP3 activates AKT signaling:PDGFRA | RAF/MAP kin…	fibrosarcoma of bone:PDGFRA | systemic mastocytosis:FIP1L1,PDGFRA | mastocytosis:FIP1L1,PDGFRA | endometrial stromal sarcoma:PDGFRA | neuroectodermal tumor:PDGFRA | endometrial stromal tumor:PDGFRA | leukocyte disease:FIP1L1,PDGFRA | acoustic neuroma:PDGFRA | sex cord-gonadal stromal tumor:PDGFRA | fibrosarcoma:PDGFRA | neurilemmoma:PDGFRA | neuroma:PDGFRA | seminoma:PDGFRA | nervous system benig…	positive regulation of phosphatidylinositol 3-kinase activity:PDGFRA | positive regulation of lipid kinase activity:PDGFRA | positive regulation of phospholipase C activity:PDGFRA | regulation of lipid kinase activity:PDGFRA | regulation of phospholipase C activity:PDGFRA | positive regulation of phospholipase activity:PDGFRA | regulation of phospholipase activity:PDGFRA | positive regulation of …
4:53596785:T:C	4	4q12	54462952	C	T	0.2334	1	fish_all	18686	0.02083	0.9961	8e-04	0.4804	FIP1L1 (0 kb, intron/Intron/MODIFIER); LNX1 (0 kb, intron/Intron/MODIFIER | nc-RNA/Non coding transcript/MODIFIER); LNX1-AS2 (0 kb, intron/Intron/MODIFIER | nc-RNA/Non coding transcript/MODIFIER | near_gene/Downstream gene/MODIFIER); LNX1-AS1 (47 kb)	FIP1L1:protein_coding(KNOWN); LNX1:protein_coding(KNOWN); LNX1-AS2:sense_intronic(KNOWN); LNX1-AS1:antisense(KNOWN)	FIP1L1: factor interacting with PAPOLA and CPSF1 (0 kb)	2.471	0.1643	5	5	Motifs|PWM|PU.1|, Motifs|PWM|PU1|, Motifs|PWM|Sry|, Motifs|PWM|Sry|, Motifs|PWM|Sox30|, Motifs|PWM|Sox21|, Chromatin_Structure|DNase-seq|Nt2d1|, Chromatin_Structure|DNase-seq|H7es|	0.994 Total amyloid (SNP x SNP interaction) // 0.648 Lobe attachment (rater-scored or self-reported) // 0.412 Core binding factor acute myeloid leukemia	DANCR | LNX1 | LNX1-AS1 | USP46		FIP1L1, Hs.164463, LNX1, LNX1-AS1, LNX1-AS2, USP46	100873939, 100873955, 64854, 81608, 84708		Signaling by PDGFR in disease:FIP1L1 | Diseases of signal transduction by growth factor receptors and second messengers:FIP1L1	systemic mastocytosis:FIP1L1 | mastocytosis:FIP1L1 | leukocyte disease:FIP1L1	modulation of chemical synaptic transmission:USP46 | regulation of trans-synaptic signaling:USP46
4:53619160:C:T	4	4q12	54485327	C	T	0.2675	1	fish_all	18686	0.02001	0.9974	8e-04	0.4796	FIP1L1 (0 kb, intron/Intron/MODIFIER); LNX1 (0 kb, intron/Intron/MODIFIER | nc-RNA/Non coding transcript/MODIFIER | near_gene/Upstream gene/MODIFIER); LNX1-AS2 (15 kb); LNX1-AS1 (70 kb)	FIP1L1:protein_coding(KNOWN); LNX1:protein_coding(KNOWN); LNX1-AS2:sense_intronic(KNOWN); LNX1-AS1:antisense(KNOWN)	FIP1L1: factor interacting with PAPOLA and CPSF1 (0 kb)	0.561	0.3758	7	7		1 Lobe attachment (rater-scored or self-reported) // 0.645 Total amyloid (SNP x SNP interaction) // 0.304 Core binding factor acute myeloid leukemia	LNX1 | LNX1-AS1 | RP11-177B4.1 | USP46		FIP1L1, Hs.164463, LNX1, LNX1-AS2, RP11-317M11.1, USP46	100506444, 100873955, 64854, 81608, 84708		Signaling by PDGFR in disease:FIP1L1 | Diseases of signal transduction by growth factor receptors and second messengers:FIP1L1	systemic mastocytosis:FIP1L1 | mastocytosis:FIP1L1 | leukocyte disease:FIP1L1	modulation of chemical synaptic transmission:USP46 | regulation of trans-synaptic signaling:USP46
4:53620367:C:T	4	4q12	54486534	C	T	0.2684	1	fish_all	18645	0.02185	0.9909	8e-04	0.4827	FIP1L1 (0 kb, intron/Intron/MODIFIER); LNX1 (0 kb, intron/Intron/MODIFIER | nc-RNA/Non coding transcript/MODIFIER | near_gene/Upstream gene/MODIFIER); LNX1-AS2 (16 kb); LNX1-AS1 (71 kb)	FIP1L1:protein_coding(KNOWN); LNX1:protein_coding(KNOWN); LNX1-AS2:sense_intronic(KNOWN); LNX1-AS1:antisense(KNOWN)	FIP1L1: factor interacting with PAPOLA and CPSF1 (0 kb)	1.552	0.6953	7	7		1 Lobe attachment (rater-scored or self-reported) // 0.645 Total amyloid (SNP x SNP interaction) // 0.304 Core binding factor acute myeloid leukemia	LNX1 | LNX1-AS1 | RP11-177B4.1 | USP46		FIP1L1, Hs.164463, LNX1, LNX1-AS2, RP11-317M11.1, USP46	100506444, 100873955, 64854, 81608, 84708		Signaling by PDGFR in disease:FIP1L1 | Diseases of signal transduction by growth factor receptors and second messengers:FIP1L1	systemic mastocytosis:FIP1L1 | mastocytosis:FIP1L1 | leukocyte disease:FIP1L1	modulation of chemical synaptic transmission:USP46 | regulation of trans-synaptic signaling:USP46
4:53674272:A:T	4	4q12	54540439	T	A	0.266	1	fish_all	18681	0.01938	0.9887	8e-04	0.4763	FIP1L1 (0 kb, intron/Intron/MODIFIER); LNX1 (0 kb, intron/Intron/MODIFIER); RP11-317M11.1 (0 kb, intron/Intron/MODIFIER | nc-RNA/Non coding transcript/MODIFIER); LNX1-AS2 (70 kb)	FIP1L1:protein_coding(KNOWN); LNX1:protein_coding(KNOWN); RP11-317M11.1:sense_intronic(KNOWN); LNX1-AS2:sense_intronic(KNOWN)	FIP1L1: factor interacting with PAPOLA and CPSF1 (0 kb)	2.093	0.7732	7	7		0.944 Lobe attachment (rater-scored or self-reported) // 0.595 Total amyloid (SNP x SNP interaction)	LNX1 | LNX1-AS1 | RP11-177B4.1 | USP46		FIP1L1, Hs.164463, LNX1, LNX1-AS2, RP11-317M11.1, USP46	100506444, 100873955, 64854, 81608, 84708		Signaling by PDGFR in disease:FIP1L1 | Diseases of signal transduction by growth factor receptors and second messengers:FIP1L1	systemic mastocytosis:FIP1L1 | mastocytosis:FIP1L1 | leukocyte disease:FIP1L1	modulation of chemical synaptic transmission:USP46 | regulation of trans-synaptic signaling:USP46
4:53674273:G:T	4	4q12	54540440	G	T	0.266	1	fish_all	18681	0.01941	0.9886	8e-04	0.478	FIP1L1 (0 kb, intron/Intron/MODIFIER); LNX1 (0 kb, intron/Intron/MODIFIER); RP11-317M11.1 (0 kb, intron/Intron/MODIFIER | nc-RNA/Non coding transcript/MODIFIER); LNX1-AS2 (70 kb)	FIP1L1:protein_coding(KNOWN); LNX1:protein_coding(KNOWN); RP11-317M11.1:sense_intronic(KNOWN); LNX1-AS2:sense_intronic(KNOWN)	FIP1L1: factor interacting with PAPOLA and CPSF1 (0 kb)	1.714	0.7033	7	7		0.944 Lobe attachment (rater-scored or self-reported) // 0.595 Total amyloid (SNP x SNP interaction)	LNX1 | LNX1-AS1 | RP11-177B4.1 | USP46		FIP1L1, Hs.164463, LNX1, LNX1-AS2, RP11-317M11.1, USP46	100506444, 100873955, 64854, 81608, 84708		Signaling by PDGFR in disease:FIP1L1 | Diseases of signal transduction by growth factor receptors and second messengers:FIP1L1	systemic mastocytosis:FIP1L1 | mastocytosis:FIP1L1 | leukocyte disease:FIP1L1	modulation of chemical synaptic transmission:USP46 | regulation of trans-synaptic signaling:USP46
4:53675369:G:T	4	4q12	54541536	G	T	0.2759	1	fish_all	18684	0.01957	0.9894	8e-04	0.4772	FIP1L1 (0 kb, intron/Intron/MODIFIER); LNX1 (0 kb, intron/Intron/MODIFIER); RP11-317M11.1 (0 kb, intron/Intron/MODIFIER | nc-RNA/Non coding transcript/MODIFIER); LNX1-AS2 (71 kb)	FIP1L1:protein_coding(KNOWN); LNX1:protein_coding(KNOWN); RP11-317M11.1:sense_intronic(KNOWN); LNX1-AS2:sense_intronic(KNOWN)	FIP1L1: factor interacting with PAPOLA and CPSF1 (0 kb)	10.69	0.842	5	5	Chromatin_Structure|DNase-seq|Mel2183|, Chromatin_Structure|DNase-seq|Nb4|, Chromatin_Structure|DNase-seq|Hsmm|, Chromatin_Structure|DNase-seq|Hcfaa|, Chromatin_Structure|DNase-seq|Hcf|	0.902 Lobe attachment (rater-scored or self-reported) // 0.568 Total amyloid (SNP x SNP interaction)	LNX1 | LNX1-AS1 | RP11-177B4.1 | USP46		FIP1L1, Hs.164463, LNX1, LNX1-AS2, RP11-317M11.1, USP46	100506444, 100873955, 64854, 81608, 84708		Signaling by PDGFR in disease:FIP1L1 | Diseases of signal transduction by growth factor receptors and second messengers:FIP1L1	systemic mastocytosis:FIP1L1 | mastocytosis:FIP1L1 | leukocyte disease:FIP1L1	modulation of chemical synaptic transmission:USP46 | regulation of trans-synaptic signaling:USP46
4:54115893:T:C	4	4q12	54982060	C	T	0.0378	1	fish_all	18454	0.009069	0.9161	8e-04	0.4812	FIP1L1 (0 kb, intron/Intron/MODIFIER); GSX2 (13 kb); MORF4L2P1 (28 kb); CHIC2 (51 kb)	FIP1L1:protein_coding(KNOWN); GSX2:protein_coding(KNOWN); MORF4L2P1:pseudogene(KNOWN); CHIC2:protein_coding(KNOWN)	FIP1L1: factor interacting with PAPOLA and CPSF1 (0 kb)	0.293	0.6912	5	5	Chromatin_Structure|DNase-seq|Lhcnm2|	NA	KIT		CHIC2, FIP1L1, GSX2, PDGFRA	170825, 26511, 5156, 81608	Central carbon metabolism in cancer:PDGFRA | Phospholipase D signaling pathway:PDGFRA | Rap1 signaling pathway:PDGFRA | Ras signaling pathway:PDGFRA | MAPK signaling pathway:PDGFRA | PI3K-Akt signaling pathway:PDGFRA	Signaling by PDGFR in disease:FIP1L1,PDGFRA | Constitutive Signaling by Aberrant PI3K in Cancer:PDGFRA | Diseases of signal transduction by growth factor receptors and second messengers:FIP1L1,PDGFRA | PI3K/AKT Signaling in Cancer:PDGFRA | PI5P, PP2A and IER3 Regulate PI3K/AKT Signaling:PDGFRA | Negative regulation of the PI3K/AKT network:PDGFRA | PIP3 activates AKT signaling:PDGFRA | RAF/MAP kin…	fibrosarcoma of bone:PDGFRA | systemic mastocytosis:FIP1L1,PDGFRA | mastocytosis:FIP1L1,PDGFRA | endometrial stromal sarcoma:PDGFRA | neuroectodermal tumor:PDGFRA | endometrial stromal tumor:PDGFRA | leukocyte disease:FIP1L1,PDGFRA | acoustic neuroma:PDGFRA | sex cord-gonadal stromal tumor:PDGFRA | fibrosarcoma:PDGFRA | neurilemmoma:PDGFRA | neuroma:PDGFRA | seminoma:PDGFRA | nervous system benig…	positive regulation of phosphatidylinositol 3-kinase activity:PDGFRA | positive regulation of lipid kinase activity:PDGFRA | positive regulation of phospholipase C activity:PDGFRA | regulation of lipid kinase activity:PDGFRA | regulation of phospholipase C activity:PDGFRA | positive regulation of Notch signaling pathway:GSX2 | positive regulation of phospholipase activity:PDGFRA | regulation of p…
4:54190882:G:A	4	4q12	55057049	G	A	0.2534	1	fish_all	18507	0.01933	0.9781	8e-04	0.4755	FIP1L1 (0 kb, intron/Intron/MODIFIER); PDGFRA (38 kb); GSX2 (88 kb); MORF4L2P1 (100 kb)	FIP1L1:protein_coding(KNOWN); PDGFRA:protein_coding(KNOWN); GSX2:protein_coding(KNOWN); MORF4L2P1:pseudogene(KNOWN)	FIP1L1: factor interacting with PAPOLA and CPSF1 (0 kb)	0.301	0.7822	7	7		0.509 Univariate microbial feature (order: bacteroidales) at the dorsal forearm (dry skin) // 0.484 Height // 0.399 Corneal astigmatism // 0.399 Corneal curvature // 0.394 Axial length // 0.389 Vertical cup-disc ratio (multi-trait analysis) // 0.389 Systolic blood pressure // 0.389 Pulse pressure // 0.389 Core binding factor acute myeloid leukemia // 0.378 Macular thickness // 0.361 Lymphocyte co…	CHIC2 | GSX2 | KIT | PDGFRA | unnamed		CHIC2, FIP1L1, GSX2, PDGFRA	170825, 26511, 5156, 81608	Central carbon metabolism in cancer:PDGFRA | Phospholipase D signaling pathway:PDGFRA | Rap1 signaling pathway:PDGFRA | Ras signaling pathway:PDGFRA | MAPK signaling pathway:PDGFRA | PI3K-Akt signaling pathway:PDGFRA	Signaling by PDGFR in disease:FIP1L1,PDGFRA | Constitutive Signaling by Aberrant PI3K in Cancer:PDGFRA | Diseases of signal transduction by growth factor receptors and second messengers:FIP1L1,PDGFRA | PI3K/AKT Signaling in Cancer:PDGFRA | PI5P, PP2A and IER3 Regulate PI3K/AKT Signaling:PDGFRA | Negative regulation of the PI3K/AKT network:PDGFRA | PIP3 activates AKT signaling:PDGFRA | RAF/MAP kin…	fibrosarcoma of bone:PDGFRA | systemic mastocytosis:FIP1L1,PDGFRA | mastocytosis:FIP1L1,PDGFRA | endometrial stromal sarcoma:PDGFRA | neuroectodermal tumor:PDGFRA | endometrial stromal tumor:PDGFRA | leukocyte disease:FIP1L1,PDGFRA | acoustic neuroma:PDGFRA | sex cord-gonadal stromal tumor:PDGFRA | fibrosarcoma:PDGFRA | neurilemmoma:PDGFRA | neuroma:PDGFRA | seminoma:PDGFRA | nervous system benig…	positive regulation of phosphatidylinositol 3-kinase activity:PDGFRA | positive regulation of lipid kinase activity:PDGFRA | positive regulation of phospholipase C activity:PDGFRA | regulation of lipid kinase activity:PDGFRA | regulation of phospholipase C activity:PDGFRA | positive regulation of Notch signaling pathway:GSX2 | positive regulation of phospholipase activity:PDGFRA | regulation of p…
4:54347746:G:C	4	4q12	55213913	G	C	0.4962	1	fish_all	12315	0.02179	0.9575	8e-04	0.482	RP11-231C18.1 (0 kb, intron/Intron/MODIFIER | nc-RNA/Non coding transcript/MODIFIER); PDGFRA (49 kb); FIP1L1 (52 kb); GSX2 (250 kb)	RP11-231C18.1:lincRNA(KNOWN); PDGFRA:protein_coding(KNOWN); FIP1L1:protein_coding(KNOWN); GSX2:protein_coding(KNOWN)	PDGFRA: platelet-derived growth factor receptor, alpha polypeptide (49 kb)	2.277	0.5783	6	6	Motifs|PWM|Hbp1|, Motifs|PWM|DMRT2|, Motifs|PWM|RUSH-1alpha|, Motifs|PWM|Hltf|	0.977 Body mass index (MTAG) // 0.977 Body mass index // 0.302 Height // 0.301 Hemoglobin	KIT | RP11-231C18.1		FIP1L1, GSX2, PDGFRA, RP11-231C18.1	170825, 5156, 81608	Central carbon metabolism in cancer:PDGFRA | Phospholipase D signaling pathway:PDGFRA | Rap1 signaling pathway:PDGFRA | Ras signaling pathway:PDGFRA | MAPK signaling pathway:PDGFRA | PI3K-Akt signaling pathway:PDGFRA	Signaling by PDGFR in disease:FIP1L1,PDGFRA | Constitutive Signaling by Aberrant PI3K in Cancer:PDGFRA | Diseases of signal transduction by growth factor receptors and second messengers:FIP1L1,PDGFRA | PI3K/AKT Signaling in Cancer:PDGFRA | PI5P, PP2A and IER3 Regulate PI3K/AKT Signaling:PDGFRA | Negative regulation of the PI3K/AKT network:PDGFRA | PIP3 activates AKT signaling:PDGFRA | RAF/MAP kin…	fibrosarcoma of bone:PDGFRA | systemic mastocytosis:FIP1L1,PDGFRA | mastocytosis:FIP1L1,PDGFRA | endometrial stromal sarcoma:PDGFRA | neuroectodermal tumor:PDGFRA | endometrial stromal tumor:PDGFRA | leukocyte disease:FIP1L1,PDGFRA | acoustic neuroma:PDGFRA | sex cord-gonadal stromal tumor:PDGFRA | fibrosarcoma:PDGFRA | neurilemmoma:PDGFRA | neuroma:PDGFRA | seminoma:PDGFRA | nervous system benig…	positive regulation of phosphatidylinositol 3-kinase activity:PDGFRA | positive regulation of lipid kinase activity:PDGFRA | positive regulation of phospholipase C activity:PDGFRA | regulation of lipid kinase activity:PDGFRA | regulation of phospholipase C activity:PDGFRA | positive regulation of Notch signaling pathway:GSX2 | positive regulation of phospholipase activity:PDGFRA | regulation of p…
4:54447306:C:T	4	4q12	55313473	C	T	0.1009	1	fish_all	18617	0.01683	0.9781	8e-04	0.4747	RP11-545H22.1 (0.58 kb, near_gene/Upstream gene/MODIFIER); PDGFRA (150 kb); FIP1L1 (150 kb); KIT (210 kb)	RP11-545H22.1:lincRNA(KNOWN); PDGFRA:protein_coding(KNOWN); FIP1L1:protein_coding(KNOWN); KIT:protein_coding(KNOWN)	PDGFRA: platelet-derived growth factor receptor, alpha polypeptide (150 kb)	4.527	0.7138	6	6	Motifs|PWM|NHLH1|	NA	KIT | PDGFRA		AC006552.1, FIP1L1, KIT, PDGFRA	339978, 3815, 5156, 81608	Central carbon metabolism in cancer:KIT,PDGFRA | Phospholipase D signaling pathway:KIT,PDGFRA | Rap1 signaling pathway:KIT,PDGFRA | Ras signaling pathway:KIT,PDGFRA | MAPK signaling pathway:KIT,PDGFRA | PI3K-Akt signaling pathway:KIT,PDGFRA	Signaling by PDGFR in disease:FIP1L1,PDGFRA | Constitutive Signaling by Aberrant PI3K in Cancer:KIT,PDGFRA | Diseases of signal transduction by growth factor receptors and second messengers:FIP1L1,PDGFRA,KIT | PI3K/AKT Signaling in Cancer:KIT,PDGFRA | PI5P, PP2A and IER3 Regulate PI3K/AKT Signaling:KIT,PDGFRA | Negative regulation of the PI3K/AKT network:KIT,PDGFRA | PIP3 activates AKT signaling:…	fibrosarcoma of bone:KIT,PDGFRA | systemic mastocytosis:FIP1L1,KIT,PDGFRA | mastocytosis:FIP1L1,KIT,PDGFRA | endometrial stromal sarcoma:KIT,PDGFRA | neuroectodermal tumor:KIT,PDGFRA | endometrial stromal tumor:KIT,PDGFRA | leukocyte disease:FIP1L1,KIT,PDGFRA | acoustic neuroma:KIT,PDGFRA | sex cord-gonadal stromal tumor:KIT,PDGFRA | fibrosarcoma:KIT,PDGFRA | neurilemmoma:KIT,PDGFRA | neuroma:KIT…	positive regulation of phosphatidylinositol 3-kinase activity:KIT,PDGFRA | positive regulation of lipid kinase activity:KIT,PDGFRA | positive regulation of phospholipase C activity:KIT,PDGFRA | regulation of lipid kinase activity:KIT,PDGFRA | regulation of phospholipase C activity:KIT,PDGFRA | positive regulation of Notch signaling pathway:KIT | positive regulation of phospholipase activity:KIT,P…
4:54451652:C:T	4	4q12	55317819	C	T	0.0771	1	fish_all	18650	0.01537	0.974	8e-04	0.4788	RP11-545H22.1 (4.9 kb, near_gene/Upstream gene/MODIFIER); PDGFRA (150 kb); FIP1L1 (160 kb); KIT (210 kb)	RP11-545H22.1:lincRNA(KNOWN); PDGFRA:protein_coding(KNOWN); FIP1L1:protein_coding(KNOWN); KIT:protein_coding(KNOWN)	PDGFRA: platelet-derived growth factor receptor, alpha polypeptide (150 kb)	9.454	0.8806	7	7		NA	PDGFRA		AC006552.1, FIP1L1, KIT, PDGFRA	339978, 3815, 5156, 81608	Central carbon metabolism in cancer:KIT,PDGFRA | Phospholipase D signaling pathway:KIT,PDGFRA | Rap1 signaling pathway:KIT,PDGFRA | Ras signaling pathway:KIT,PDGFRA | MAPK signaling pathway:KIT,PDGFRA | PI3K-Akt signaling pathway:KIT,PDGFRA	Signaling by PDGFR in disease:FIP1L1,PDGFRA | Constitutive Signaling by Aberrant PI3K in Cancer:KIT,PDGFRA | Diseases of signal transduction by growth factor receptors and second messengers:FIP1L1,PDGFRA,KIT | PI3K/AKT Signaling in Cancer:KIT,PDGFRA | PI5P, PP2A and IER3 Regulate PI3K/AKT Signaling:KIT,PDGFRA | Negative regulation of the PI3K/AKT network:KIT,PDGFRA | PIP3 activates AKT signaling:…	fibrosarcoma of bone:KIT,PDGFRA | systemic mastocytosis:FIP1L1,KIT,PDGFRA | mastocytosis:FIP1L1,KIT,PDGFRA | endometrial stromal sarcoma:KIT,PDGFRA | neuroectodermal tumor:KIT,PDGFRA | endometrial stromal tumor:KIT,PDGFRA | leukocyte disease:FIP1L1,KIT,PDGFRA | acoustic neuroma:KIT,PDGFRA | sex cord-gonadal stromal tumor:KIT,PDGFRA | fibrosarcoma:KIT,PDGFRA | neurilemmoma:KIT,PDGFRA | neuroma:KIT…	positive regulation of phosphatidylinositol 3-kinase activity:KIT,PDGFRA | positive regulation of lipid kinase activity:KIT,PDGFRA | positive regulation of phospholipase C activity:KIT,PDGFRA | regulation of lipid kinase activity:KIT,PDGFRA | regulation of phospholipase C activity:KIT,PDGFRA | positive regulation of Notch signaling pathway:KIT | positive regulation of phospholipase activity:KIT,P…
4:53538930:G:A	4	4q12	54405097	G	A	0.1602	1	fish_all	18686	0.02591	0.9971	7e-04	0.4898	FIP1L1 (0 kb, intron/Intron/MODIFIER); LNX1 (0 kb, intron/Intron/MODIFIER); LNX1-AS1 (0 kb, intron/Intron/MODIFIER | nc-RNA/Non coding transcript/MODIFIER); LNX1-AS2 (54 kb)	FIP1L1:protein_coding(KNOWN); LNX1:protein_coding(KNOWN); LNX1-AS1:antisense(KNOWN); LNX1-AS2:sense_intronic(KNOWN)	FIP1L1: factor interacting with PAPOLA and CPSF1 (0 kb)	6.833	0.6193	1f	1	Single_Nucleotides|eQTL|ZNF451|Cortex|trans, Motifs|PWM|YY1|, Protein_Binding|ChIP-seq|RFX3|K562|	NA	FIP1L1 | LNX1 | LNX1-AS1 | RASL11B | SCFD2	ADAMTS18	FIP1L1, LNX1, LNX1-AS1, LNX1-AS2	100873939, 100873955, 81608, 84708		Signaling by PDGFR in disease:FIP1L1 | Diseases of signal transduction by growth factor receptors and second messengers:FIP1L1	systemic mastocytosis:FIP1L1 | mastocytosis:FIP1L1 | leukocyte disease:FIP1L1
4:53570611:G:A	4	4q12	54436778	G	A	0.0211	1	fish_all	11442	0.001213	0.8977	7e-04	0.4835	FIP1L1 (0 kb, intron/Intron/MODIFIER); LNX1 (0 kb, intron/Intron/MODIFIER | near_gene/Downstream gene/MODIFIER); LNX1-AS1 (21 kb); LNX1-AS2 (22 kb)	FIP1L1:protein_coding(KNOWN); LNX1:protein_coding(KNOWN); LNX1-AS1:antisense(KNOWN); LNX1-AS2:sense_intronic(KNOWN)	FIP1L1: factor interacting with PAPOLA and CPSF1 (0 kb)		0.6878				NA	USP46		FIP1L1, LNX1, LNX1-AS1, LNX1-AS2	100873939, 100873955, 81608, 84708		Signaling by PDGFR in disease:FIP1L1 | Diseases of signal transduction by growth factor receptors and second messengers:FIP1L1	systemic mastocytosis:FIP1L1 | mastocytosis:FIP1L1 | leukocyte disease:FIP1L1
4:53582096:AAGTAGGGAGAGT:A	4	4q12	54448263	AAGTAGGGAGAGT	A	0.3134	1	fish_all	7140	0.02008	0.9849	7e-04	0.4877	FIP1L1 (0 kb, intron/Intron/MODIFIER); LNX1 (0 kb, intron/Intron/MODIFIER | nc-RNA/Non coding transcript/MODIFIER); LNX1-AS2 (11 kb); LNX1-AS1 (33 kb)	FIP1L1:protein_coding(KNOWN); LNX1:protein_coding(KNOWN); LNX1-AS2:sense_intronic(KNOWN); LNX1-AS1:antisense(KNOWN)	FIP1L1: factor interacting with PAPOLA and CPSF1 (0 kb)	0.348		6	6	6:Motifs|PWM|MEF-2|, Motifs|PWM|Arid3a|;6:NA	0.616 Mean arterial pressure // 0.616 Systolic blood pressure // 0.425 Core binding factor acute myeloid leukemia	LNX1 | LNX1-AS1 | SCFD2		FIP1L1, LNX1, LNX1-AS1, LNX1-AS2	100873939, 100873955, 81608, 84708		Signaling by PDGFR in disease:FIP1L1 | Diseases of signal transduction by growth factor receptors and second messengers:FIP1L1	systemic mastocytosis:FIP1L1 | mastocytosis:FIP1L1 | leukocyte disease:FIP1L1
4:53582727:T:A	4	4q12	54448894	T	A	0.213	1	fish_all	18652	0.02413	0.979	7e-04	0.4864	FIP1L1 (0 kb, intron/Intron/MODIFIER); LNX1 (0 kb, intron/Intron/MODIFIER | nc-RNA/Non coding transcript/MODIFIER); LNX1-AS2 (10 kb); LNX1-AS1 (33 kb)	FIP1L1:protein_coding(KNOWN); LNX1:protein_coding(KNOWN); LNX1-AS2:sense_intronic(KNOWN); LNX1-AS1:antisense(KNOWN)	FIP1L1: factor interacting with PAPOLA and CPSF1 (0 kb)	2.629	0.328	6	6	Motifs|PWM|FOXP1|, Motifs|PWM|Nkx5-2|, Motifs|PWM|Hmx2|, Motifs|PWM|Hmx3|, Motifs|PWM|Sox17|, Motifs|PWM|Nkx6-1|, Motifs|PWM|Tcfap2e|, Motifs|PWM|Tlx2|, Motifs|PWM|Zfp105|, Motifs|PWM|HMX1|, Motifs|PWM|HMX2|, Motifs|PWM|HMX3|, Motifs|PWM|HOXD9|, Motifs|PWM|FOXP1|, Motifs|PWM|FOXP1|, Motifs|PWM|Srf|, Motifs|PWM|Srf|, Motifs|PWM|Elf3|, Motifs|PWM|Srf|, Motifs|PWM|Elf3|, Motifs|PWM|Mtf1|, Motifs|PWM…	0.666 Mean arterial pressure // 0.666 Systolic blood pressure // 0.497 Core binding factor acute myeloid leukemia	LNX1 | LNX1-AS1 | SCFD2		FIP1L1, LNX1, LNX1-AS1, LNX1-AS2	100873939, 100873955, 81608, 84708		Signaling by PDGFR in disease:FIP1L1 | Diseases of signal transduction by growth factor receptors and second messengers:FIP1L1	systemic mastocytosis:FIP1L1 | mastocytosis:FIP1L1 | leukocyte disease:FIP1L1
4:53595556:C:T	4	4q12	54461723	C	T	0.2337	1	fish_all	18651	0.02476	0.9927	7e-04	0.4871	FIP1L1 (0 kb, intron/Intron/MODIFIER); LNX1 (0 kb, intron/Intron/MODIFIER | nc-RNA/Non coding transcript/MODIFIER | near_gene/Upstream gene/MODIFIER); LNX1-AS2 (0 kb, intron/Intron/MODIFIER | nc-RNA/Non coding transcript/MODIFIER | near_gene/Downstream gene/MODIFIER); LNX1-AS1 (46 kb)	FIP1L1:protein_coding(KNOWN); LNX1:protein_coding(KNOWN); LNX1-AS2:sense_intronic(KNOWN); LNX1-AS1:antisense(KNOWN)	FIP1L1: factor interacting with PAPOLA and CPSF1 (0 kb)	0.585	0.6455	4	4	Chromatin_Structure|DNase-seq|Hpde6e6e7|, Chromatin_Structure|DNase-seq|Phte|, Chromatin_Structure|FAIRE|Nhek|, Chromatin_Structure|FAIRE|Huvec|, Protein_Binding|ChIP-seq|MYC|MCF10A-Er-Src|01pct, Protein_Binding|ChIP-seq|STAT3|MCF10A-Er-Src|4ohtam_1um_12hr, Protein_Binding|ChIP-seq|STAT3|MCF10A-Er-Src|01pct_12hr, Protein_Binding|ChIP-seq|STAT3|MCF10A-Er-Src|01pct_4hr	1 Total amyloid (SNP x SNP interaction) // 0.645 Lobe attachment (rater-scored or self-reported) // 0.41 Core binding factor acute myeloid leukemia	DANCR | LNX1 | LNX1-AS1 | USP46		FIP1L1, Hs.164463, LNX1, LNX1-AS1, LNX1-AS2, USP46	100873939, 100873955, 64854, 81608, 84708		Signaling by PDGFR in disease:FIP1L1 | Diseases of signal transduction by growth factor receptors and second messengers:FIP1L1	systemic mastocytosis:FIP1L1 | mastocytosis:FIP1L1 | leukocyte disease:FIP1L1	modulation of chemical synaptic transmission:USP46 | regulation of trans-synaptic signaling:USP46
4:53603251:T:G	4	4q12	54469418	G	T	0.2525	1	fish_all	18536	0.02715	0.9808	7e-04	0.4911	FIP1L1 (0 kb, intron/Intron/MODIFIER); LNX1 (0 kb, intron/Intron/MODIFIER | nc-RNA/Non coding transcript/MODIFIER); LNX1-AS2 (0 kb, intron/Intron/MODIFIER | nc-RNA/Non coding transcript/MODIFIER); LNX1-AS1 (54 kb)	FIP1L1:protein_coding(KNOWN); LNX1:protein_coding(KNOWN); LNX1-AS2:sense_intronic(KNOWN); LNX1-AS1:antisense(KNOWN)	FIP1L1: factor interacting with PAPOLA and CPSF1 (0 kb)	1.071	0.5533	7	7		0.795 Lobe attachment (rater-scored or self-reported) // 0.784 Total amyloid (SNP x SNP interaction) // 0.393 Core binding factor acute myeloid leukemia	DANCR | LNX1 | LNX1-AS1 | RP11-177B4.1 | USP46		FIP1L1, Hs.164463, LNX1, LNX1-AS1, LNX1-AS2, USP46	100873939, 100873955, 64854, 81608, 84708		Signaling by PDGFR in disease:FIP1L1 | Diseases of signal transduction by growth factor receptors and second messengers:FIP1L1	systemic mastocytosis:FIP1L1 | mastocytosis:FIP1L1 | leukocyte disease:FIP1L1	modulation of chemical synaptic transmission:USP46 | regulation of trans-synaptic signaling:USP46
4:53614821:G:A	4	4q12	54480988	G	A	0.2729	1	fish_all	12315	0.02253	0.9861	7e-04	0.4842	FIP1L1 (0 kb, intron/Intron/MODIFIER); LNX1 (0 kb, intron/Intron/MODIFIER | nc-RNA/Non coding transcript/MODIFIER); LNX1-AS2 (11 kb); LNX1-AS1 (65 kb)	FIP1L1:protein_coding(KNOWN); LNX1:protein_coding(KNOWN); LNX1-AS2:sense_intronic(KNOWN); LNX1-AS1:antisense(KNOWN)	FIP1L1: factor interacting with PAPOLA and CPSF1 (0 kb)	12.39	0.7463	2b;4	4	2b:Motifs|Footprinting|Barx1|Hpde6e6e7, Motifs|Footprinting|Barx1|Huh7, Motifs|Footprinting|Barx1|Mcf7, Motifs|PWM|Barx1|, Motifs|Footprinting|Barx1|Mcf7Hypoxlac, Chromatin_Structure|DNase-seq|Hsmm|, Chromatin_Structure|DNase-seq|Hvmf|, Chromatin_Structure|DNase-seq|Hcpe|, Chromatin_Structure|DNase-seq|Hpaf|, Chromatin_Structure|DNase-seq|Hae|, Chromatin_Structure|DNase-seq|Hff|, Chromatin_Struct…	0.959 Lobe attachment (rater-scored or self-reported) // 0.657 Total amyloid (SNP x SNP interaction) // 0.321 Core binding factor acute myeloid leukemia	LNX1 | LNX1-AS1 | RP11-177B4.1 | USP46		FIP1L1, Hs.164463, LNX1, LNX1-AS2, RP11-317M11.1, USP46	100506444, 100873955, 64854, 81608, 84708		Signaling by PDGFR in disease:FIP1L1 | Diseases of signal transduction by growth factor receptors and second messengers:FIP1L1	systemic mastocytosis:FIP1L1 | mastocytosis:FIP1L1 | leukocyte disease:FIP1L1	modulation of chemical synaptic transmission:USP46 | regulation of trans-synaptic signaling:USP46
4:53687014:A:G	4	4q12	54553181	G	A	0.4955	1	fish_all	18523	0.02361	0.9777	7e-04	0.4857	FIP1L1 (0 kb, intron/Intron/MODIFIER); LNX1 (0 kb, intron/Intron/MODIFIER); RP11-317M11.1 (0 kb, intron/Intron/MODIFIER | nc-RNA/Non coding transcript/MODIFIER); LNX1-AS2 (83 kb)	FIP1L1:protein_coding(KNOWN); LNX1:protein_coding(KNOWN); RP11-317M11.1:sense_intronic(KNOWN); LNX1-AS2:sense_intronic(KNOWN)	FIP1L1: factor interacting with PAPOLA and CPSF1 (0 kb)	2.977	0.7789	5	5	Chromatin_Structure|DNase-seq|Hpdlf|, Chromatin_Structure|DNase-seq|Hcpe|, Chromatin_Structure|DNase-seq|Hpf|, Chromatin_Structure|DNase-seq|Skmc|, Chromatin_Structure|DNase-seq|Hac|, Chromatin_Structure|DNase-seq|Hipe|	0.398 Height	LNX1 | RP11-317M11.1 | unnamed	POLR1A	FIP1L1, LNX1, LNX1-AS2, RP11-317M11.1	100506444, 100873955, 81608, 84708		Signaling by PDGFR in disease:FIP1L1 | Diseases of signal transduction by growth factor receptors and second messengers:FIP1L1	systemic mastocytosis:FIP1L1 | mastocytosis:FIP1L1 | leukocyte disease:FIP1L1
4:54169194:T:TG	4	4q12	55035361	TG	T	0.0185	1	fish_all	5644	0.0005673	0.8575	7e-04	0.4891	FIP1L1 (0 kb, intron/Intron/MODIFIER); PDGFRA (60 kb); GSX2 (67 kb); MORF4L2P1 (81 kb)	FIP1L1:protein_coding(KNOWN); PDGFRA:protein_coding(KNOWN); GSX2:protein_coding(KNOWN); MORF4L2P1:pseudogene(KNOWN)	FIP1L1: factor interacting with PAPOLA and CPSF1 (0 kb)	0.84		6	6		NA			CHIC2, FIP1L1, GSX2, PDGFRA	170825, 26511, 5156, 81608	Central carbon metabolism in cancer:PDGFRA | Phospholipase D signaling pathway:PDGFRA | Rap1 signaling pathway:PDGFRA | Ras signaling pathway:PDGFRA | MAPK signaling pathway:PDGFRA | PI3K-Akt signaling pathway:PDGFRA	Signaling by PDGFR in disease:FIP1L1,PDGFRA | Constitutive Signaling by Aberrant PI3K in Cancer:PDGFRA | Diseases of signal transduction by growth factor receptors and second messengers:FIP1L1,PDGFRA | PI3K/AKT Signaling in Cancer:PDGFRA | PI5P, PP2A and IER3 Regulate PI3K/AKT Signaling:PDGFRA | Negative regulation of the PI3K/AKT network:PDGFRA | PIP3 activates AKT signaling:PDGFRA | RAF/MAP kin…	fibrosarcoma of bone:PDGFRA | systemic mastocytosis:FIP1L1,PDGFRA | mastocytosis:FIP1L1,PDGFRA | endometrial stromal sarcoma:PDGFRA | neuroectodermal tumor:PDGFRA | endometrial stromal tumor:PDGFRA | leukocyte disease:FIP1L1,PDGFRA | acoustic neuroma:PDGFRA | sex cord-gonadal stromal tumor:PDGFRA | fibrosarcoma:PDGFRA | neurilemmoma:PDGFRA | neuroma:PDGFRA | seminoma:PDGFRA | nervous system benig…	positive regulation of phosphatidylinositol 3-kinase activity:PDGFRA | positive regulation of lipid kinase activity:PDGFRA | positive regulation of phospholipase C activity:PDGFRA | regulation of lipid kinase activity:PDGFRA | regulation of phospholipase C activity:PDGFRA | positive regulation of Notch signaling pathway:GSX2 | positive regulation of phospholipase activity:PDGFRA | regulation of p…
4:54178336:G:A	4	4q12	55044503	G	A	0.2624	1	fish_all	18663	0.02584	0.9839	7e-04	0.4884	FIP1L1 (0 kb, intron/Intron/MODIFIER); PDGFRA (51 kb); GSX2 (76 kb); MORF4L2P1 (91 kb)	FIP1L1:protein_coding(KNOWN); PDGFRA:protein_coding(KNOWN); GSX2:protein_coding(KNOWN); MORF4L2P1:pseudogene(KNOWN)	FIP1L1: factor interacting with PAPOLA and CPSF1 (0 kb)	1.354	0.1958	7	7		0.463 Univariate microbial feature (order: bacteroidales) at the dorsal forearm (dry skin) // 0.447 Height // 0.36 Corneal astigmatism // 0.36 Corneal curvature // 0.356 Axial length // 0.351 Vertical cup-disc ratio (multi-trait analysis) // 0.351 Systolic blood pressure // 0.351 Pulse pressure // 0.351 Core binding factor acute myeloid leukemia // 0.322 Lymphocyte count // 0.317 Macular thicknes…	CHIC2 | GSX2 | KIT | PDGFRA | unnamed		CHIC2, FIP1L1, GSX2, PDGFRA	170825, 26511, 5156, 81608	Central carbon metabolism in cancer:PDGFRA | Phospholipase D signaling pathway:PDGFRA | Rap1 signaling pathway:PDGFRA | Ras signaling pathway:PDGFRA | MAPK signaling pathway:PDGFRA | PI3K-Akt signaling pathway:PDGFRA	Signaling by PDGFR in disease:FIP1L1,PDGFRA | Constitutive Signaling by Aberrant PI3K in Cancer:PDGFRA | Diseases of signal transduction by growth factor receptors and second messengers:FIP1L1,PDGFRA | PI3K/AKT Signaling in Cancer:PDGFRA | PI5P, PP2A and IER3 Regulate PI3K/AKT Signaling:PDGFRA | Negative regulation of the PI3K/AKT network:PDGFRA | PIP3 activates AKT signaling:PDGFRA | RAF/MAP kin…	fibrosarcoma of bone:PDGFRA | systemic mastocytosis:FIP1L1,PDGFRA | mastocytosis:FIP1L1,PDGFRA | endometrial stromal sarcoma:PDGFRA | neuroectodermal tumor:PDGFRA | endometrial stromal tumor:PDGFRA | leukocyte disease:FIP1L1,PDGFRA | acoustic neuroma:PDGFRA | sex cord-gonadal stromal tumor:PDGFRA | fibrosarcoma:PDGFRA | neurilemmoma:PDGFRA | neuroma:PDGFRA | seminoma:PDGFRA | nervous system benig…	positive regulation of phosphatidylinositol 3-kinase activity:PDGFRA | positive regulation of lipid kinase activity:PDGFRA | positive regulation of phospholipase C activity:PDGFRA | regulation of lipid kinase activity:PDGFRA | regulation of phospholipase C activity:PDGFRA | positive regulation of Notch signaling pathway:GSX2 | positive regulation of phospholipase activity:PDGFRA | regulation of p…
4:54190477:T:C	4	4q12	55056644	C	T	0.2613	1	fish_all	18686	0.02661	0.9909	7e-04	0.4904	FIP1L1 (0 kb, intron/Intron/MODIFIER); PDGFRA (39 kb); GSX2 (88 kb); MORF4L2P1 (100 kb)	FIP1L1:protein_coding(KNOWN); PDGFRA:protein_coding(KNOWN); GSX2:protein_coding(KNOWN); MORF4L2P1:pseudogene(KNOWN)	FIP1L1: factor interacting with PAPOLA and CPSF1 (0 kb)	1.457	0.612	7	7		0.505 Univariate microbial feature (order: bacteroidales) at the dorsal forearm (dry skin) // 0.487 Height // 0.398 Corneal astigmatism // 0.398 Corneal curvature // 0.393 Axial length // 0.388 Vertical cup-disc ratio (multi-trait analysis) // 0.388 Systolic blood pressure // 0.388 Pulse pressure // 0.388 Core binding factor acute myeloid leukemia // 0.356 Lymphocyte count // 0.351 Vertical cup-d…	CHIC2 | GSX2 | KIT | PDGFRA | unnamed		CHIC2, FIP1L1, GSX2, PDGFRA	170825, 26511, 5156, 81608	Central carbon metabolism in cancer:PDGFRA | Phospholipase D signaling pathway:PDGFRA | Rap1 signaling pathway:PDGFRA | Ras signaling pathway:PDGFRA | MAPK signaling pathway:PDGFRA | PI3K-Akt signaling pathway:PDGFRA	Signaling by PDGFR in disease:FIP1L1,PDGFRA | Constitutive Signaling by Aberrant PI3K in Cancer:PDGFRA | Diseases of signal transduction by growth factor receptors and second messengers:FIP1L1,PDGFRA | PI3K/AKT Signaling in Cancer:PDGFRA | PI5P, PP2A and IER3 Regulate PI3K/AKT Signaling:PDGFRA | Negative regulation of the PI3K/AKT network:PDGFRA | PIP3 activates AKT signaling:PDGFRA | RAF/MAP kin…	fibrosarcoma of bone:PDGFRA | systemic mastocytosis:FIP1L1,PDGFRA | mastocytosis:FIP1L1,PDGFRA | endometrial stromal sarcoma:PDGFRA | neuroectodermal tumor:PDGFRA | endometrial stromal tumor:PDGFRA | leukocyte disease:FIP1L1,PDGFRA | acoustic neuroma:PDGFRA | sex cord-gonadal stromal tumor:PDGFRA | fibrosarcoma:PDGFRA | neurilemmoma:PDGFRA | neuroma:PDGFRA | seminoma:PDGFRA | nervous system benig…	positive regulation of phosphatidylinositol 3-kinase activity:PDGFRA | positive regulation of lipid kinase activity:PDGFRA | positive regulation of phospholipase C activity:PDGFRA | regulation of lipid kinase activity:PDGFRA | regulation of phospholipase C activity:PDGFRA | positive regulation of Notch signaling pathway:GSX2 | positive regulation of phospholipase activity:PDGFRA | regulation of p…
4:54191055:C:G	4	4q12	55057222	G	C	0.2524	1	fish_all	18542	0.02324	0.978	7e-04	0.4849	FIP1L1 (0 kb, intron/Intron/MODIFIER); PDGFRA (38 kb); GSX2 (89 kb); MORF4L2P1 (100 kb)	FIP1L1:protein_coding(KNOWN); PDGFRA:protein_coding(KNOWN); GSX2:protein_coding(KNOWN); MORF4L2P1:pseudogene(KNOWN)	FIP1L1: factor interacting with PAPOLA and CPSF1 (0 kb)	2.059	0.5038	7	7		0.595 Univariate microbial feature (order: bacteroidales) at the dorsal forearm (dry skin) // 0.568 Height // 0.47 Corneal astigmatism // 0.47 Corneal curvature // 0.465 Axial length // 0.459 Vertical cup-disc ratio (multi-trait analysis) // 0.459 Systolic blood pressure // 0.459 Pulse pressure // 0.459 Core binding factor acute myeloid leukemia // 0.426 Lymphocyte count // 0.42 Vertical cup-disc…	CHIC2 | GSX2 | KIT | PDGFRA | unnamed		CHIC2, FIP1L1, GSX2, PDGFRA	170825, 26511, 5156, 81608	Central carbon metabolism in cancer:PDGFRA | Phospholipase D signaling pathway:PDGFRA | Rap1 signaling pathway:PDGFRA | Ras signaling pathway:PDGFRA | MAPK signaling pathway:PDGFRA | PI3K-Akt signaling pathway:PDGFRA	Signaling by PDGFR in disease:FIP1L1,PDGFRA | Constitutive Signaling by Aberrant PI3K in Cancer:PDGFRA | Diseases of signal transduction by growth factor receptors and second messengers:FIP1L1,PDGFRA | PI3K/AKT Signaling in Cancer:PDGFRA | PI5P, PP2A and IER3 Regulate PI3K/AKT Signaling:PDGFRA | Negative regulation of the PI3K/AKT network:PDGFRA | PIP3 activates AKT signaling:PDGFRA | RAF/MAP kin…	fibrosarcoma of bone:PDGFRA | systemic mastocytosis:FIP1L1,PDGFRA | mastocytosis:FIP1L1,PDGFRA | endometrial stromal sarcoma:PDGFRA | neuroectodermal tumor:PDGFRA | endometrial stromal tumor:PDGFRA | leukocyte disease:FIP1L1,PDGFRA | acoustic neuroma:PDGFRA | sex cord-gonadal stromal tumor:PDGFRA | fibrosarcoma:PDGFRA | neurilemmoma:PDGFRA | neuroma:PDGFRA | seminoma:PDGFRA | nervous system benig…	positive regulation of phosphatidylinositol 3-kinase activity:PDGFRA | positive regulation of lipid kinase activity:PDGFRA | positive regulation of phospholipase C activity:PDGFRA | regulation of lipid kinase activity:PDGFRA | regulation of phospholipase C activity:PDGFRA | positive regulation of Notch signaling pathway:GSX2 | positive regulation of phospholipase activity:PDGFRA | regulation of p…
4:54387424:T:C	4	4q12	55253591	C	T	0.3506	1	fish_all	18666	0.02687	0.9781	7e-04	0.4918	PDGFRA (89 kb); FIP1L1 (92 kb)	PDGFRA:protein_coding(KNOWN); FIP1L1:protein_coding(KNOWN)	PDGFRA: platelet-derived growth factor receptor, alpha polypeptide (89 kb)	2.718	0.3813	7	7		0.813 C-reactive protein levels (MTAG) // 0.791 Drinks per week // 0.681 Hemoglobin // 0.677 Height // 0.485 Response to amphetamines // 0.348 Red blood cell count // 0.348 Mean corpuscular volume // 0.348 Mean corpuscular hemoglobin // 0.344 Mean reticulocyte volume // 0.313 Mean spheric corpuscular volume // 0.313 Hemoglobin concentration	KIT | PDGFRA | RP11-231C18.1 | TMEM165		AC006552.1, FIP1L1, PDGFRA	339978, 5156, 81608	Central carbon metabolism in cancer:PDGFRA | Phospholipase D signaling pathway:PDGFRA | Rap1 signaling pathway:PDGFRA | Ras signaling pathway:PDGFRA | MAPK signaling pathway:PDGFRA | PI3K-Akt signaling pathway:PDGFRA	Signaling by PDGFR in disease:FIP1L1,PDGFRA | Constitutive Signaling by Aberrant PI3K in Cancer:PDGFRA | Diseases of signal transduction by growth factor receptors and second messengers:FIP1L1,PDGFRA | PI3K/AKT Signaling in Cancer:PDGFRA | PI5P, PP2A and IER3 Regulate PI3K/AKT Signaling:PDGFRA | Negative regulation of the PI3K/AKT network:PDGFRA | PIP3 activates AKT signaling:PDGFRA | RAF/MAP kin…	fibrosarcoma of bone:PDGFRA | systemic mastocytosis:FIP1L1,PDGFRA | mastocytosis:FIP1L1,PDGFRA | endometrial stromal sarcoma:PDGFRA | neuroectodermal tumor:PDGFRA | endometrial stromal tumor:PDGFRA | leukocyte disease:FIP1L1,PDGFRA | acoustic neuroma:PDGFRA | sex cord-gonadal stromal tumor:PDGFRA | fibrosarcoma:PDGFRA | neurilemmoma:PDGFRA | neuroma:PDGFRA | seminoma:PDGFRA | nervous system benig…	positive regulation of phosphatidylinositol 3-kinase activity:PDGFRA | positive regulation of lipid kinase activity:PDGFRA | positive regulation of phospholipase C activity:PDGFRA | regulation of lipid kinase activity:PDGFRA | regulation of phospholipase C activity:PDGFRA | positive regulation of phospholipase activity:PDGFRA | regulation of phospholipase activity:PDGFRA | positive regulation of …
4:53541572:G:T	4	4q12	54407739	G	T	0.1576	1	fish_all	18673	0.02914	0.9919	6e-04	0.4981	FIP1L1 (0 kb, intron/Intron/MODIFIER); LNX1 (0 kb, intron/Intron/MODIFIER); LNX1-AS1 (0 kb, intron/Intron/MODIFIER | nc-RNA/Non coding transcript/MODIFIER | near_gene/Downstream gene/MODIFIER); LNX1-AS2 (51 kb)	FIP1L1:protein_coding(KNOWN); LNX1:protein_coding(KNOWN); LNX1-AS1:antisense(KNOWN); LNX1-AS2:sense_intronic(KNOWN)	FIP1L1: factor interacting with PAPOLA and CPSF1 (0 kb)	6.027	0.778	4	4	Chromatin_Structure|DNase-seq|Aosmc|Serumfree, Chromatin_Structure|DNase-seq|Fibrobl|, Chromatin_Structure|DNase-seq|Fibroblgm03348|, Chromatin_Structure|DNase-seq|Fibropag08395|, Chromatin_Structure|DNase-seq|Fibrop|, Chromatin_Structure|DNase-seq|Colo829|, Chromatin_Structure|DNase-seq|Rwpe1|, Chromatin_Structure|DNase-seq|Fibropag20443|, Chromatin_Structure|DNase-seq|Progfib|, Chromatin_Struct…	NA	FIP1L1 | LNX1 | LNX1-AS1 | RASL11B | SCFD2	ADAMTS18	FIP1L1, LNX1, LNX1-AS1, LNX1-AS2	100873939, 100873955, 81608, 84708		Signaling by PDGFR in disease:FIP1L1 | Diseases of signal transduction by growth factor receptors and second messengers:FIP1L1	systemic mastocytosis:FIP1L1 | mastocytosis:FIP1L1 | leukocyte disease:FIP1L1
4:53542845:C:T	4	4q12	54409012	C	T	0.1577	1	fish_all	18686	0.03171	0.9927	6e-04	0.5011	FIP1L1 (0 kb, intron/Intron/MODIFIER); LNX1 (0 kb, intron/Intron/MODIFIER); LNX1-AS1 (0 kb, intron/Intron/MODIFIER | nc-RNA/Non coding transcript/MODIFIER | near_gene/Downstream gene/MODIFIER); LNX1-AS2 (50 kb)	FIP1L1:protein_coding(KNOWN); LNX1:protein_coding(KNOWN); LNX1-AS1:antisense(KNOWN); LNX1-AS2:sense_intronic(KNOWN)	FIP1L1: factor interacting with PAPOLA and CPSF1 (0 kb)	4.628	0.8392	7	7		NA	FIP1L1 | LNX1 | LNX1-AS1 | RASL11B | SCFD2	ADAMTS18	FIP1L1, LNX1, LNX1-AS1, LNX1-AS2	100873939, 100873955, 81608, 84708		Signaling by PDGFR in disease:FIP1L1 | Diseases of signal transduction by growth factor receptors and second messengers:FIP1L1	systemic mastocytosis:FIP1L1 | mastocytosis:FIP1L1 | leukocyte disease:FIP1L1
4:53555220:C:T	4	4q12	54421387	C	T	0.0498	1	fish_all	18686	0.02297	0.9497	6e-04	0.5051	FIP1L1 (0 kb, intron/Intron/MODIFIER); LNX1 (0 kb, intron/Intron/MODIFIER); LNX1-AS1 (5.6 kb); LNX1-AS2 (38 kb)	FIP1L1:protein_coding(KNOWN); LNX1:protein_coding(KNOWN); LNX1-AS1:antisense(KNOWN); LNX1-AS2:sense_intronic(KNOWN)	FIP1L1: factor interacting with PAPOLA and CPSF1 (0 kb)	1.397	0.4892	5	5	Motifs|PWM|Roaz|, Chromatin_Structure|DNase-seq|Medullo|, Chromatin_Structure|DNase-seq|Medullod341|	NA	USP46		FIP1L1, LNX1, LNX1-AS1, LNX1-AS2	100873939, 100873955, 81608, 84708		Signaling by PDGFR in disease:FIP1L1 | Diseases of signal transduction by growth factor receptors and second messengers:FIP1L1	systemic mastocytosis:FIP1L1 | mastocytosis:FIP1L1 | leukocyte disease:FIP1L1
4:53605300:T:G	4	4q12	54471467	G	T	0.3048	1	fish_all	18638	0.03458	0.9893	6e-04	0.5101	FIP1L1 (0 kb, intron/Intron/MODIFIER); LNX1 (0 kb, intron/Intron/MODIFIER | nc-RNA/Non coding transcript/MODIFIER); LNX1-AS2 (1.3 kb, near_gene/Downstream gene/MODIFIER); LNX1-AS1 (56 kb)	FIP1L1:protein_coding(KNOWN); LNX1:protein_coding(KNOWN); LNX1-AS2:sense_intronic(KNOWN); LNX1-AS1:antisense(KNOWN)	FIP1L1: factor interacting with PAPOLA and CPSF1 (0 kb)	0.285	0.2636	7	7		0.838 Lobe attachment (rater-scored or self-reported) // 0.632 Total amyloid (SNP x SNP interaction) // 0.386 Core binding factor acute myeloid leukemia	DANCR | LNX1 | LNX1-AS1 | RP11-177B4.1 | USP46		FIP1L1, Hs.164463, LNX1, LNX1-AS2, RP11-317M11.1, USP46	100506444, 100873955, 64854, 81608, 84708		Signaling by PDGFR in disease:FIP1L1 | Diseases of signal transduction by growth factor receptors and second messengers:FIP1L1	systemic mastocytosis:FIP1L1 | mastocytosis:FIP1L1 | leukocyte disease:FIP1L1	modulation of chemical synaptic transmission:USP46 | regulation of trans-synaptic signaling:USP46
4:53605650:A:T	4	4q12	54471817	T	A	0.159	1	fish_all	18648	0.02831	0.9899	6e-04	0.4937	FIP1L1 (0 kb, intron/Intron/MODIFIER); LNX1 (0 kb, intron/Intron/MODIFIER | nc-RNA/Non coding transcript/MODIFIER); LNX1-AS2 (1.6 kb, near_gene/Downstream gene/MODIFIER); LNX1-AS1 (56 kb)	FIP1L1:protein_coding(KNOWN); LNX1:protein_coding(KNOWN); LNX1-AS2:sense_intronic(KNOWN); LNX1-AS1:antisense(KNOWN)	FIP1L1: factor interacting with PAPOLA and CPSF1 (0 kb)	0.944	0.2008	6	6	Motifs|PWM|Zfp105|, Motifs|PWM|Elf3|, Motifs|PWM|Srf|, Motifs|PWM|Srf|, Motifs|PWM|MEF-2|	0.789 Aerodigestive squamous cell cancer (pleiotropy) // 0.338 Beard thickness // 0.329 Male-pattern baldness // 0.329 Dementia and core Alzheimer's disease neuropathologic changes // 0.329 Balding type 1	LNX1 | LNX1-AS1 | SCFD2		FIP1L1, LNX1, LNX1-AS2, RP11-317M11.1	100506444, 100873955, 81608, 84708		Signaling by PDGFR in disease:FIP1L1 | Diseases of signal transduction by growth factor receptors and second messengers:FIP1L1	systemic mastocytosis:FIP1L1 | mastocytosis:FIP1L1 | leukocyte disease:FIP1L1
4:53651557:C:T	4	4q12	54517724	C	T	0.1446	1	fish_all	18686	0.03494	0.9964	6e-04	0.5084	FIP1L1 (0 kb, intron/Intron/MODIFIER); LNX1 (0 kb, intron/Intron/MODIFIER | nc-RNA/Non coding transcript/MODIFIER); LNX1-AS2 (48 kb); LNX1-AS1 (100 kb)	FIP1L1:protein_coding(KNOWN); LNX1:protein_coding(KNOWN); LNX1-AS2:sense_intronic(KNOWN); LNX1-AS1:antisense(KNOWN)	FIP1L1: factor interacting with PAPOLA and CPSF1 (0 kb)	2.5	0.7216	5	5	Chromatin_Structure|DNase-seq|Hsmm|, Chromatin_Structure|DNase-seq|Ag10803|, Chromatin_Structure|DNase-seq|Panisd|, Chromatin_Structure|DNase-seq|Hmvecdlyneo|, Chromatin_Structure|DNase-seq|Hmveclly|, Chromatin_Structure|DNase-seq|Hmvecdlyad|, Chromatin_Structure|DNase-seq|Nha|, Chromatin_Structure|DNase-seq|Nhlf|, Chromatin_Structure|DNase-seq|Wi38|, Chromatin_Structure|DNase-seq|Gm04503|, Chrom…	1 Aerodigestive squamous cell cancer (pleiotropy) // 0.412 Male-pattern baldness // 0.412 Dementia and core Alzheimer's disease neuropathologic changes // 0.412 Balding type 1 // 0.369 Hair color // 0.361 Beard thickness	LNX1 | LNX1-AS1 | SCFD2		FIP1L1, LNX1, LNX1-AS2, RP11-317M11.1	100506444, 100873955, 81608, 84708		Signaling by PDGFR in disease:FIP1L1 | Diseases of signal transduction by growth factor receptors and second messengers:FIP1L1	systemic mastocytosis:FIP1L1 | mastocytosis:FIP1L1 | leukocyte disease:FIP1L1
4:53663804:C:CTTTA	4	4q12	54529971	C	CTTTA	0.2801	1	fish_all	12015	0.03379	0.994	6e-04	0.5034	FIP1L1 (0 kb, intron/Intron/MODIFIER); LNX1 (0 kb, intron/Intron/MODIFIER); RP11-317M11.1 (0 kb, intron/Intron/MODIFIER | nc-RNA/Non coding transcript/MODIFIER); LNX1-AS2 (60 kb)	FIP1L1:protein_coding(KNOWN); LNX1:protein_coding(KNOWN); RP11-317M11.1:sense_intronic(KNOWN); LNX1-AS2:sense_intronic(KNOWN)	FIP1L1: factor interacting with PAPOLA and CPSF1 (0 kb)	3.907		7	7		0.879 Lobe attachment (rater-scored or self-reported) // 0.543 Total amyloid (SNP x SNP interaction)	LNX1 | LNX1-AS1 | RP11-177B4.1 | USP46		FIP1L1, Hs.164463, LNX1, LNX1-AS2, RP11-317M11.1, USP46	100506444, 100873955, 64854, 81608, 84708		Signaling by PDGFR in disease:FIP1L1 | Diseases of signal transduction by growth factor receptors and second messengers:FIP1L1	systemic mastocytosis:FIP1L1 | mastocytosis:FIP1L1 | leukocyte disease:FIP1L1	modulation of chemical synaptic transmission:USP46 | regulation of trans-synaptic signaling:USP46
4:53685910:G:A	4	4q12	54552077	G	A	0.4767	1	fish_all	18660	0.03338	0.979	6e-04	0.5079	FIP1L1 (0 kb, intron/Intron/MODIFIER); LNX1 (0 kb, intron/Intron/MODIFIER); RP11-317M11.1 (0 kb, intron/Intron/MODIFIER | nc-RNA/Non coding transcript/MODIFIER); LNX1-AS2 (82 kb)	FIP1L1:protein_coding(KNOWN); LNX1:protein_coding(KNOWN); RP11-317M11.1:sense_intronic(KNOWN); LNX1-AS2:sense_intronic(KNOWN)	FIP1L1: factor interacting with PAPOLA and CPSF1 (0 kb)	1.251	0.5215	7	7		0.365 Height	LNX1 | RP11-317M11.1 | unnamed	POLR1A	FIP1L1, LNX1, LNX1-AS2, RP11-317M11.1	100506444, 100873955, 81608, 84708		Signaling by PDGFR in disease:FIP1L1 | Diseases of signal transduction by growth factor receptors and second messengers:FIP1L1	systemic mastocytosis:FIP1L1 | mastocytosis:FIP1L1 | leukocyte disease:FIP1L1
4:53685961:G:T	4	4q12	54552128	G	T	0.4784	1	fish_all	18686	0.03254	0.984	6e-04	0.5045	FIP1L1 (0 kb, intron/Intron/MODIFIER); LNX1 (0 kb, intron/Intron/MODIFIER); RP11-317M11.1 (0 kb, intron/Intron/MODIFIER | nc-RNA/Non coding transcript/MODIFIER); LNX1-AS2 (82 kb)	FIP1L1:protein_coding(KNOWN); LNX1:protein_coding(KNOWN); RP11-317M11.1:sense_intronic(KNOWN); LNX1-AS2:sense_intronic(KNOWN)	FIP1L1: factor interacting with PAPOLA and CPSF1 (0 kb)	0.092	0.4081	6	6	Motifs|PWM|Evi-1|	0.364 Height	LNX1 | RP11-317M11.1 | unnamed	POLR1A	FIP1L1, LNX1, LNX1-AS2, RP11-317M11.1	100506444, 100873955, 81608, 84708		Signaling by PDGFR in disease:FIP1L1 | Diseases of signal transduction by growth factor receptors and second messengers:FIP1L1	systemic mastocytosis:FIP1L1 | mastocytosis:FIP1L1 | leukocyte disease:FIP1L1
4:53686536:A:G	4	4q12	54552703	G	A	0.4953	1	fish_all	18553	0.02905	0.979	6e-04	0.4987	FIP1L1 (0 kb, intron/Intron/MODIFIER); LNX1 (0 kb, intron/Intron/MODIFIER); RP11-317M11.1 (0 kb, intron/Intron/MODIFIER | nc-RNA/Non coding transcript/MODIFIER); LNX1-AS2 (82 kb)	FIP1L1:protein_coding(KNOWN); LNX1:protein_coding(KNOWN); RP11-317M11.1:sense_intronic(KNOWN); LNX1-AS2:sense_intronic(KNOWN)	FIP1L1: factor interacting with PAPOLA and CPSF1 (0 kb)	2.585	0.757	5	5	Chromatin_Structure|DNase-seq|Hbvp|, Chromatin_Structure|DNase-seq|Hs27a|, Chromatin_Structure|DNase-seq|Gm12878|, Chromatin_Structure|DNase-seq|Hah|	0.398 Height	LNX1 | RP11-317M11.1 | unnamed	POLR1A	FIP1L1, LNX1, LNX1-AS2, RP11-317M11.1	100506444, 100873955, 81608, 84708		Signaling by PDGFR in disease:FIP1L1 | Diseases of signal transduction by growth factor receptors and second messengers:FIP1L1	systemic mastocytosis:FIP1L1 | mastocytosis:FIP1L1 | leukocyte disease:FIP1L1
4:53688763:G:T	4	4q12	54554930	G	T	0.4816	1	fish_all	18564	0.03315	0.9843	6e-04	0.5067	FIP1L1 (0 kb, intron/Intron/MODIFIER); LNX1 (0 kb, intron/Intron/MODIFIER); RP11-317M11.1 (0 kb, intron/Intron/MODIFIER | nc-RNA/Non coding transcript/MODIFIER); LNX1-AS2 (85 kb)	FIP1L1:protein_coding(KNOWN); LNX1:protein_coding(KNOWN); RP11-317M11.1:sense_intronic(KNOWN); LNX1-AS2:sense_intronic(KNOWN)	FIP1L1: factor interacting with PAPOLA and CPSF1 (0 kb)	2.458	0.5143	3a	3	Motifs|PWM|NERF1a|, Chromatin_Structure|DNase-seq|Aosmc|Serumfree, Chromatin_Structure|DNase-seq|Fibrop|, Chromatin_Structure|DNase-seq|Fibropag08395|, Chromatin_Structure|FAIRE|Astrocy|, Chromatin_Structure|DNase-seq|Urotsa|, Chromatin_Structure|DNase-seq|Colo829|, Chromatin_Structure|DNase-seq|Mel2183|, Chromatin_Structure|DNase-seq|Lhcnm2|, Chromatin_Structure|DNase-seq|Lhcnm2|Diff4d, Protein_…	0.431 Height // 0.301 Body mass index	LNX1 | RP11-317M11.1 | unnamed	POLR1A	FIP1L1, LNX1, LNX1-AS2, RP11-317M11.1	100506444, 100873955, 81608, 84708		Signaling by PDGFR in disease:FIP1L1 | Diseases of signal transduction by growth factor receptors and second messengers:FIP1L1	systemic mastocytosis:FIP1L1 | mastocytosis:FIP1L1 | leukocyte disease:FIP1L1
4:53689920:C:T	4	4q12	54556087	C	T	0.4796	1	fish_all	18686	0.03229	0.9965	6e-04	0.5039	FIP1L1 (0 kb, intron/Intron/MODIFIER); LNX1 (0 kb, intron/Intron/MODIFIER); RP11-317M11.1 (0 kb, intron/Intron/MODIFIER | nc-RNA/Non coding transcript/MODIFIER); LNX1-AS2 (86 kb)	FIP1L1:protein_coding(KNOWN); LNX1:protein_coding(KNOWN); RP11-317M11.1:sense_intronic(KNOWN); LNX1-AS2:sense_intronic(KNOWN)	FIP1L1: factor interacting with PAPOLA and CPSF1 (0 kb)	0.573	0.5371	7	7	Chromatin_Structure|FAIRE|UrotsaUt189|	0.433 Height // 0.301 Body mass index	LNX1 | RP11-317M11.1 | unnamed	POLR1A	FIP1L1, LNX1, LNX1-AS2, RP11-317M11.1	100506444, 100873955, 81608, 84708		Signaling by PDGFR in disease:FIP1L1 | Diseases of signal transduction by growth factor receptors and second messengers:FIP1L1	systemic mastocytosis:FIP1L1 | mastocytosis:FIP1L1 | leukocyte disease:FIP1L1
4:53690791:G:A	4	4q12	54556958	G	A	0.4814	1	fish_all	18684	0.03283	0.9887	6e-04	0.5073	FIP1L1 (0 kb, intron/Intron/MODIFIER); LNX1 (0 kb, intron/Intron/MODIFIER); RP11-317M11.1 (0 kb, intron/Intron/MODIFIER | nc-RNA/Non coding transcript/MODIFIER); LNX1-AS2 (87 kb)	FIP1L1:protein_coding(KNOWN); LNX1:protein_coding(KNOWN); RP11-317M11.1:sense_intronic(KNOWN); LNX1-AS2:sense_intronic(KNOWN)	FIP1L1: factor interacting with PAPOLA and CPSF1 (0 kb)	1.675	0.6211	6	6	Motifs|PWM|Isgf3g|, Motifs|PWM|SPIC|	0.433 Height // 0.301 Body mass index	LNX1 | RP11-317M11.1 | unnamed	POLR1A	FIP1L1, LNX1, LNX1-AS2, RP11-317M11.1	100506444, 100873955, 81608, 84708		Signaling by PDGFR in disease:FIP1L1 | Diseases of signal transduction by growth factor receptors and second messengers:FIP1L1	systemic mastocytosis:FIP1L1 | mastocytosis:FIP1L1 | leukocyte disease:FIP1L1
4:53696118:A:C	4	4q12	54562285	C	A	0.1664	1	fish_all	18522	0.0288	0.9604	6e-04	0.4968	LNX1 (0 kb, 5'utr/5 prime UTR/MODIFIER); RP11-317M11.1 (0 kb, nc-exon/Non coding transcript exon/MODIFIER | intron/Intron/MODIFIER | nc-RNA/Non coding transcript/MODIFIER); FIP1L1 (0 kb, intron/Intron/MODIFIER); LNX1-AS2 (92 kb)	LNX1:protein_coding(KNOWN); RP11-317M11.1:sense_intronic(KNOWN); FIP1L1:protein_coding(KNOWN); LNX1-AS2:sense_intronic(KNOWN)	LNX1: ligand of numb-protein X 1, E3 ubiquitin protein ligase (0 kb)	2.001	0.5319	1d	1	Single_Nucleotides|eQTL|Hs.164463|Lymphoblastoid|cis, Motifs|PWM|DEAF1|, Chromatin_Structure|FAIRE|Gm18507|, Chromatin_Structure|DNase-seq|Hcpe|, Chromatin_Structure|DNase-seq|Hcm|, Chromatin_Structure|DNase-seq|Hcf|, Chromatin_Structure|DNase-seq|Hcfaa|, Chromatin_Structure|DNase-seq|Hasp|, Chromatin_Structure|DNase-seq|Gm04504|, Chromatin_Structure|DNase-seq|Mel2183|, Chromatin_Structure|FAIRE|…	0.415 Height // 0.347 Coronary artery disease	FIP1L1 | LNX1 | RP11-317M11.1		FIP1L1, Hs.164463, LNX1, LNX1-AS2, RP11-317M11.1	100506444, 100873955, 81608, 84708		Signaling by PDGFR in disease:FIP1L1 | Diseases of signal transduction by growth factor receptors and second messengers:FIP1L1	systemic mastocytosis:FIP1L1 | mastocytosis:FIP1L1 | leukocyte disease:FIP1L1
4:53712545:G:A	4	4q12	54578712	G	A	0.4576	1	fish_all	18586	0.02913	0.9859	6e-04	0.4993	FIP1L1 (0 kb, intron/Intron/MODIFIER); RP11-317M11.1 (0 kb, intron/Intron/MODIFIER | nc-RNA/Non coding transcript/MODIFIER); LNX1 (11 kb); LNX1-AS2 (110 kb)	FIP1L1:protein_coding(KNOWN); RP11-317M11.1:sense_intronic(KNOWN); LNX1:protein_coding(KNOWN); LNX1-AS2:sense_intronic(KNOWN)	FIP1L1: factor interacting with PAPOLA and CPSF1 (0 kb)	5.337	0.7075	5	5	Motifs|PWM|Dax1|, Chromatin_Structure|DNase-seq|Hbvp|, Chromatin_Structure|DNase-seq|Hff|, Chromatin_Structure|DNase-seq|H7es|Diffa5d, Chromatin_Structure|DNase-seq|H7es|, Chromatin_Structure|DNase-seq|Be2c|, Chromatin_Structure|DNase-seq|Hac|, Chromatin_Structure|DNase-seq|H7es|Diffa9d, Chromatin_Structure|DNase-seq|Hbvsmc|, Chromatin_Structure|DNase-seq|Hcpe|	0.812 Body mass index // 0.442 Fibromuscular dysplasia // 0.421 Lung function (FEV1/FVC) // 0.397 Carotid intima media thickness // 0.385 Coronary artery disease // 0.325 Chronic obstructive pulmonary disease liability (machine learning-based score)	CHIC2 | KIT | LNX1 | RP11-317M11.1 | unnamed	ALOX5AP | C1QC | C3 | CD14 | FCER1G | FPR1 | HCLS1 | IFI30 | POLR1A | RHBDF2 | SLC1A5 | SLC2A5 | TLR2 | WAS	FIP1L1, LNX1, LNX1-AS2, RP11-317M11.1	100506444, 100873955, 81608, 84708		Signaling by PDGFR in disease:FIP1L1 | Diseases of signal transduction by growth factor receptors and second messengers:FIP1L1	systemic mastocytosis:FIP1L1 | mastocytosis:FIP1L1 | leukocyte disease:FIP1L1
4:53722984:C:CT	4	4q12	54589151	C	CT	0.1884	1	fish_all	7214	0.01882	0.9936	6e-04	0.4943	FIP1L1 (0 kb, intron/Intron/MODIFIER); RP11-317M11.1 (0 kb, intron/Intron/MODIFIER | nc-RNA/Non coding transcript/MODIFIER); LNX1 (22 kb); LNX1-AS2 (120 kb)	FIP1L1:protein_coding(KNOWN); RP11-317M11.1:sense_intronic(KNOWN); LNX1:protein_coding(KNOWN); LNX1-AS2:sense_intronic(KNOWN)	FIP1L1: factor interacting with PAPOLA and CPSF1 (0 kb)	3.818		6	6		0.952 Coronary artery disease // 0.463 Fibromuscular dysplasia	FIP1L1 | RP11-317M11.1		FIP1L1, LNX1, LNX1-AS2, RP11-317M11.1	100506444, 100873955, 81608, 84708		Signaling by PDGFR in disease:FIP1L1 | Diseases of signal transduction by growth factor receptors and second messengers:FIP1L1	systemic mastocytosis:FIP1L1 | mastocytosis:FIP1L1 | leukocyte disease:FIP1L1
4:53730441:C:G	4	4q12	54596608	G	C	0.1133	1	fish_all	18224	0.02942	0.9371	6e-04	0.5005	FIP1L1 (0 kb, intron/Intron/MODIFIER); RP11-317M11.1 (0 kb, intron/Intron/MODIFIER | nc-RNA/Non coding transcript/MODIFIER); LNX1 (29 kb); LNX1-AS2 (130 kb)	FIP1L1:protein_coding(KNOWN); RP11-317M11.1:sense_intronic(KNOWN); LNX1:protein_coding(KNOWN); LNX1-AS2:sense_intronic(KNOWN)	FIP1L1: factor interacting with PAPOLA and CPSF1 (0 kb)	2.488	0.4262	5	5	Chromatin_Structure|DNase-seq|Colo829|	0.546 Coronary artery disease	FIP1L1 | RP11-317M11.1		FIP1L1, LNX1, LNX1-AS2, RP11-317M11.1	100506444, 100873955, 81608, 84708		Signaling by PDGFR in disease:FIP1L1 | Diseases of signal transduction by growth factor receptors and second messengers:FIP1L1	systemic mastocytosis:FIP1L1 | mastocytosis:FIP1L1 | leukocyte disease:FIP1L1
4:53793276:A:C	4	4q12	54659443	C	A	0.1991	1	fish_all	18686	0.0351	0.8993	6e-04	0.509	FIP1L1 (0 kb, intron/Intron/MODIFIER); LNX1 (92 kb); LNX1-AS2 (190 kb); RPL21P44 (190 kb)	FIP1L1:protein_coding(KNOWN); LNX1:protein_coding(KNOWN); LNX1-AS2:sense_intronic(KNOWN); RPL21P44:pseudogene(KNOWN)	FIP1L1: factor interacting with PAPOLA and CPSF1 (0 kb)	2.827	0.6724	3a	3	Motifs|PWM|AP-4|, Chromatin_Structure|DNase-seq|Gm04504|, Chromatin_Structure|DNase-seq|Lhcnm2|Diff4d, Chromatin_Structure|DNase-seq|Lhcnm2|, Chromatin_Structure|DNase-seq|Hsmmt|, Chromatin_Structure|DNase-seq|Hsmm|, Chromatin_Structure|DNase-seq|Gm04503|, Protein_Binding|ChIP-seq|CTCF|HSMMtube|, Protein_Binding|ChIP-seq|MAFK|HepG2|	NA			FIP1L1, LNX1, LNX1-AS2, RP11-317M11.1	100506444, 100873955, 81608, 84708		Signaling by PDGFR in disease:FIP1L1 | Diseases of signal transduction by growth factor receptors and second messengers:FIP1L1	systemic mastocytosis:FIP1L1 | mastocytosis:FIP1L1 | leukocyte disease:FIP1L1
4:53824535:T:C	4	4q12	54690702	C	T	0.0631	1	fish_all	11996	0.02025	0.9879	6e-04	0.4999	FIP1L1 (0 kb, intron/Intron/MODIFIER); LNX1 (120 kb); RPL21P44 (160 kb); CHIC2 (190 kb)	FIP1L1:protein_coding(KNOWN); LNX1:protein_coding(KNOWN); RPL21P44:pseudogene(KNOWN); CHIC2:protein_coding(KNOWN)	FIP1L1: factor interacting with PAPOLA and CPSF1 (0 kb)	0.423	0.4308	7	7		NA	unnamed		FIP1L1, LNX1, RP11-317M11.1, RPL21P44	100506444, 402176, 81608, 84708		Signaling by PDGFR in disease:FIP1L1 | Diseases of signal transduction by growth factor receptors and second messengers:FIP1L1	systemic mastocytosis:FIP1L1 | mastocytosis:FIP1L1 | leukocyte disease:FIP1L1
4:54094615:A:T	4	4q12	54960782	T	A	0.2336	1	fish_all	18033	0.03259	0.8973	6e-04	0.5028	FIP1L1 (0 kb, intron/Intron/MODIFIER); GSX2 (4.9 kb, near_gene/Upstream gene/MODIFIER); MORF4L2P1 (6.8 kb); CHIC2 (30 kb)	FIP1L1:protein_coding(KNOWN); GSX2:protein_coding(KNOWN); MORF4L2P1:pseudogene(KNOWN); CHIC2:protein_coding(KNOWN)	FIP1L1: factor interacting with PAPOLA and CPSF1 (0 kb)	5.553	0.8484	5	5	Motifs|Footprinting|core-bindingfactor|H1hesc, Motifs|PWM|core-bindingfactor|, Chromatin_Structure|DNase-seq|UrotsaUt189|, Chromatin_Structure|DNase-seq|Urotsa|, Chromatin_Structure|DNase-seq|Ag10803|, Chromatin_Structure|DNase-seq|Ag09309|, Chromatin_Structure|DNase-seq|Msc|, Chromatin_Structure|DNase-seq|Hsmm|, Chromatin_Structure|DNase-seq|Nhlf|, Chromatin_Structure|DNase-seq|Nha|, Chromatin_S…	1 Blood pressure (pleiotropy model 1 DBP adjusted for estimated causal effects x SBP) // 1 Blood pressure (pleiotropy model 2 SBP adjusted for estimated causal effects x DBP)	CHIC2 | GSX2 | PDGFRA | RPL21P44		CHIC2, FIP1L1, GSX2, RPL21P44	170825, 26511, 402176, 81608		Signaling by PDGFR in disease:FIP1L1 | Diseases of signal transduction by growth factor receptors and second messengers:FIP1L1	systemic mastocytosis:FIP1L1 | mastocytosis:FIP1L1 | leukocyte disease:FIP1L1 | myeloid leukemia:CHIC2 | acute myeloid leukemia:CHIC2	positive regulation of Notch signaling pathway:GSX2 | regulation of Notch signaling pathway:GSX2 | Notch signaling pathway:GSX2 | positive regulation of neurogenesis:GSX2 | positive regulation of nervous system development:GSX2 | regulation of neurogenesis:GSX2 | positive regulation of cell development:GSX2 | regulation of nervous system development:GSX2
4:54148961:C:T	4	4q12	55015128	C	T	0.209	1	fish_all	18295	0.03496	0.9535	6e-04	0.5095	FIP1L1 (0 kb, intron/Intron/MODIFIER); GSX2 (46 kb); MORF4L2P1 (61 kb); PDGFRA (80 kb)	FIP1L1:protein_coding(KNOWN); GSX2:protein_coding(KNOWN); MORF4L2P1:pseudogene(KNOWN); PDGFRA:protein_coding(KNOWN)	FIP1L1: factor interacting with PAPOLA and CPSF1 (0 kb)	0.144	0.7907	3b	3		NA	CHIC2 | GSX2 | KIT		CHIC2, FIP1L1, GSX2, PDGFRA	170825, 26511, 5156, 81608	Central carbon metabolism in cancer:PDGFRA | Phospholipase D signaling pathway:PDGFRA | Rap1 signaling pathway:PDGFRA | Ras signaling pathway:PDGFRA | MAPK signaling pathway:PDGFRA | PI3K-Akt signaling pathway:PDGFRA	Signaling by PDGFR in disease:FIP1L1,PDGFRA | Constitutive Signaling by Aberrant PI3K in Cancer:PDGFRA | Diseases of signal transduction by growth factor receptors and second messengers:FIP1L1,PDGFRA | PI3K/AKT Signaling in Cancer:PDGFRA | PI5P, PP2A and IER3 Regulate PI3K/AKT Signaling:PDGFRA | Negative regulation of the PI3K/AKT network:PDGFRA | PIP3 activates AKT signaling:PDGFRA | RAF/MAP kin…	fibrosarcoma of bone:PDGFRA | systemic mastocytosis:FIP1L1,PDGFRA | mastocytosis:FIP1L1,PDGFRA | endometrial stromal sarcoma:PDGFRA | neuroectodermal tumor:PDGFRA | endometrial stromal tumor:PDGFRA | leukocyte disease:FIP1L1,PDGFRA | acoustic neuroma:PDGFRA | sex cord-gonadal stromal tumor:PDGFRA | fibrosarcoma:PDGFRA | neurilemmoma:PDGFRA | neuroma:PDGFRA | seminoma:PDGFRA | nervous system benig…	positive regulation of phosphatidylinositol 3-kinase activity:PDGFRA | positive regulation of lipid kinase activity:PDGFRA | positive regulation of phospholipase C activity:PDGFRA | regulation of lipid kinase activity:PDGFRA | regulation of phospholipase C activity:PDGFRA | positive regulation of Notch signaling pathway:GSX2 | positive regulation of phospholipase activity:PDGFRA | regulation of p…
4:54176314:TC:T	4	4q12	55042481	TC	T	0.2624	1	fish_all	18619	0.03176	0.9814	6e-04	0.5016	FIP1L1 (0 kb); PDGFRA (53 kb); GSX2 (74 kb); MORF4L2P1 (89 kb)	FIP1L1:protein_coding(KNOWN); PDGFRA:protein_coding(KNOWN); GSX2:protein_coding(KNOWN); MORF4L2P1:pseudogene(KNOWN)	FIP1L1: factor interacting with PAPOLA and CPSF1 (0 kb)	2.962					0.459 Univariate microbial feature (order: bacteroidales) at the dorsal forearm (dry skin) // 0.443 Height // 0.356 Corneal astigmatism // 0.356 Corneal curvature // 0.351 Axial length // 0.346 Vertical cup-disc ratio (multi-trait analysis) // 0.346 Systolic blood pressure // 0.346 Pulse pressure // 0.346 Core binding factor acute myeloid leukemia // 0.318 Lymphocyte count // 0.313 Vertical cup-d…	CHIC2 | GSX2 | KIT | PDGFRA | unnamed		CHIC2, FIP1L1, GSX2, PDGFRA	170825, 26511, 5156, 81608	Central carbon metabolism in cancer:PDGFRA | Phospholipase D signaling pathway:PDGFRA | Rap1 signaling pathway:PDGFRA | Ras signaling pathway:PDGFRA | MAPK signaling pathway:PDGFRA | PI3K-Akt signaling pathway:PDGFRA	Signaling by PDGFR in disease:FIP1L1,PDGFRA | Constitutive Signaling by Aberrant PI3K in Cancer:PDGFRA | Diseases of signal transduction by growth factor receptors and second messengers:FIP1L1,PDGFRA | PI3K/AKT Signaling in Cancer:PDGFRA | PI5P, PP2A and IER3 Regulate PI3K/AKT Signaling:PDGFRA | Negative regulation of the PI3K/AKT network:PDGFRA | PIP3 activates AKT signaling:PDGFRA | RAF/MAP kin…	fibrosarcoma of bone:PDGFRA | systemic mastocytosis:FIP1L1,PDGFRA | mastocytosis:FIP1L1,PDGFRA | endometrial stromal sarcoma:PDGFRA | neuroectodermal tumor:PDGFRA | endometrial stromal tumor:PDGFRA | leukocyte disease:FIP1L1,PDGFRA | acoustic neuroma:PDGFRA | sex cord-gonadal stromal tumor:PDGFRA | fibrosarcoma:PDGFRA | neurilemmoma:PDGFRA | neuroma:PDGFRA | seminoma:PDGFRA | nervous system benig…	positive regulation of phosphatidylinositol 3-kinase activity:PDGFRA | positive regulation of lipid kinase activity:PDGFRA | positive regulation of phospholipase C activity:PDGFRA | regulation of lipid kinase activity:PDGFRA | regulation of phospholipase C activity:PDGFRA | positive regulation of Notch signaling pathway:GSX2 | positive regulation of phospholipase activity:PDGFRA | regulation of p…
4:54189026:CA:C	4	4q12	55055193	C	CA	0.2578	1	fish_all	18658	0.03403	0.9852	6e-04	0.5062	FIP1L1 (0 kb); PDGFRA (40 kb); GSX2 (87 kb); MORF4L2P1 (100 kb)	FIP1L1:protein_coding(KNOWN); PDGFRA:protein_coding(KNOWN); GSX2:protein_coding(KNOWN); MORF4L2P1:pseudogene(KNOWN)	FIP1L1: factor interacting with PAPOLA and CPSF1 (0 kb)	3.952					0.496 Univariate microbial feature (order: bacteroidales) at the dorsal forearm (dry skin) // 0.479 Height // 0.389 Corneal astigmatism // 0.389 Corneal curvature // 0.384 Axial length // 0.379 Vertical cup-disc ratio (multi-trait analysis) // 0.379 Systolic blood pressure // 0.379 Pulse pressure // 0.379 Core binding factor acute myeloid leukemia // 0.348 Lymphocyte count // 0.343 Vertical cup-d…	CHIC2 | GSX2 | KIT | PDGFRA | unnamed		CHIC2, FIP1L1, GSX2, PDGFRA	170825, 26511, 5156, 81608	Central carbon metabolism in cancer:PDGFRA | Phospholipase D signaling pathway:PDGFRA | Rap1 signaling pathway:PDGFRA | Ras signaling pathway:PDGFRA | MAPK signaling pathway:PDGFRA | PI3K-Akt signaling pathway:PDGFRA	Signaling by PDGFR in disease:FIP1L1,PDGFRA | Constitutive Signaling by Aberrant PI3K in Cancer:PDGFRA | Diseases of signal transduction by growth factor receptors and second messengers:FIP1L1,PDGFRA | PI3K/AKT Signaling in Cancer:PDGFRA | PI5P, PP2A and IER3 Regulate PI3K/AKT Signaling:PDGFRA | Negative regulation of the PI3K/AKT network:PDGFRA | PIP3 activates AKT signaling:PDGFRA | RAF/MAP kin…	fibrosarcoma of bone:PDGFRA | systemic mastocytosis:FIP1L1,PDGFRA | mastocytosis:FIP1L1,PDGFRA | endometrial stromal sarcoma:PDGFRA | neuroectodermal tumor:PDGFRA | endometrial stromal tumor:PDGFRA | leukocyte disease:FIP1L1,PDGFRA | acoustic neuroma:PDGFRA | sex cord-gonadal stromal tumor:PDGFRA | fibrosarcoma:PDGFRA | neurilemmoma:PDGFRA | neuroma:PDGFRA | seminoma:PDGFRA | nervous system benig…	positive regulation of phosphatidylinositol 3-kinase activity:PDGFRA | positive regulation of lipid kinase activity:PDGFRA | positive regulation of phospholipase C activity:PDGFRA | regulation of lipid kinase activity:PDGFRA | regulation of phospholipase C activity:PDGFRA | positive regulation of Notch signaling pathway:GSX2 | positive regulation of phospholipase activity:PDGFRA | regulation of p…
4:54189769:G:A	4	4q12	55055936	G	A	0.2589	1	fish_all	18660	0.02918	0.9862	6e-04	0.4974	FIP1L1 (0 kb, intron/Intron/MODIFIER); PDGFRA (39 kb); GSX2 (87 kb); MORF4L2P1 (100 kb)	FIP1L1:protein_coding(KNOWN); PDGFRA:protein_coding(KNOWN); GSX2:protein_coding(KNOWN); MORF4L2P1:pseudogene(KNOWN)	FIP1L1: factor interacting with PAPOLA and CPSF1 (0 kb)	1.249	0.4122	7	7		0.5 Univariate microbial feature (order: bacteroidales) at the dorsal forearm (dry skin) // 0.483 Height // 0.393 Corneal astigmatism // 0.393 Corneal curvature // 0.389 Axial length // 0.383 Vertical cup-disc ratio (multi-trait analysis) // 0.383 Systolic blood pressure // 0.383 Pulse pressure // 0.383 Core binding factor acute myeloid leukemia // 0.352 Lymphocyte count // 0.347 Vertical cup-dis…	CHIC2 | GSX2 | KIT | PDGFRA | unnamed		CHIC2, FIP1L1, GSX2, PDGFRA	170825, 26511, 5156, 81608	Central carbon metabolism in cancer:PDGFRA | Phospholipase D signaling pathway:PDGFRA | Rap1 signaling pathway:PDGFRA | Ras signaling pathway:PDGFRA | MAPK signaling pathway:PDGFRA | PI3K-Akt signaling pathway:PDGFRA	Signaling by PDGFR in disease:FIP1L1,PDGFRA | Constitutive Signaling by Aberrant PI3K in Cancer:PDGFRA | Diseases of signal transduction by growth factor receptors and second messengers:FIP1L1,PDGFRA | PI3K/AKT Signaling in Cancer:PDGFRA | PI5P, PP2A and IER3 Regulate PI3K/AKT Signaling:PDGFRA | Negative regulation of the PI3K/AKT network:PDGFRA | PIP3 activates AKT signaling:PDGFRA | RAF/MAP kin…	fibrosarcoma of bone:PDGFRA | systemic mastocytosis:FIP1L1,PDGFRA | mastocytosis:FIP1L1,PDGFRA | endometrial stromal sarcoma:PDGFRA | neuroectodermal tumor:PDGFRA | endometrial stromal tumor:PDGFRA | leukocyte disease:FIP1L1,PDGFRA | acoustic neuroma:PDGFRA | sex cord-gonadal stromal tumor:PDGFRA | fibrosarcoma:PDGFRA | neurilemmoma:PDGFRA | neuroma:PDGFRA | seminoma:PDGFRA | nervous system benig…	positive regulation of phosphatidylinositol 3-kinase activity:PDGFRA | positive regulation of lipid kinase activity:PDGFRA | positive regulation of phospholipase C activity:PDGFRA | regulation of lipid kinase activity:PDGFRA | regulation of phospholipase C activity:PDGFRA | positive regulation of Notch signaling pathway:GSX2 | positive regulation of phospholipase activity:PDGFRA | regulation of p…
4:54306986:C:T	4	4q12	55173153	C	T	0.018	1	fish_all	18525	0.005507	0.8631	6e-04	0.4949	PDGFRA (8.7 kb); FIP1L1 (12 kb); GSX2 (200 kb); MORF4L2P1 (220 kb)	PDGFRA:protein_coding(KNOWN); FIP1L1:protein_coding(KNOWN); GSX2:protein_coding(KNOWN); MORF4L2P1:pseudogene(KNOWN)	PDGFRA: platelet-derived growth factor receptor, alpha polypeptide (8.7 kb)	0.049	0.6207	7	7		NA			CHIC2, FIP1L1, GSX2, PDGFRA	170825, 26511, 5156, 81608	Central carbon metabolism in cancer:PDGFRA | Phospholipase D signaling pathway:PDGFRA | Rap1 signaling pathway:PDGFRA | Ras signaling pathway:PDGFRA | MAPK signaling pathway:PDGFRA | PI3K-Akt signaling pathway:PDGFRA	Signaling by PDGFR in disease:FIP1L1,PDGFRA | Constitutive Signaling by Aberrant PI3K in Cancer:PDGFRA | Diseases of signal transduction by growth factor receptors and second messengers:FIP1L1,PDGFRA | PI3K/AKT Signaling in Cancer:PDGFRA | PI5P, PP2A and IER3 Regulate PI3K/AKT Signaling:PDGFRA | Negative regulation of the PI3K/AKT network:PDGFRA | PIP3 activates AKT signaling:PDGFRA | RAF/MAP kin…	fibrosarcoma of bone:PDGFRA | systemic mastocytosis:FIP1L1,PDGFRA | mastocytosis:FIP1L1,PDGFRA | endometrial stromal sarcoma:PDGFRA | neuroectodermal tumor:PDGFRA | endometrial stromal tumor:PDGFRA | leukocyte disease:FIP1L1,PDGFRA | acoustic neuroma:PDGFRA | sex cord-gonadal stromal tumor:PDGFRA | fibrosarcoma:PDGFRA | neurilemmoma:PDGFRA | neuroma:PDGFRA | seminoma:PDGFRA | nervous system benig…	positive regulation of phosphatidylinositol 3-kinase activity:PDGFRA | positive regulation of lipid kinase activity:PDGFRA | positive regulation of phospholipase C activity:PDGFRA | regulation of lipid kinase activity:PDGFRA | regulation of phospholipase C activity:PDGFRA | positive regulation of Notch signaling pathway:GSX2 | positive regulation of phospholipase activity:PDGFRA | regulation of p…
4:54375913:C:G	4	4q12	55242080	G	C	0.4511	1	fish_all	12315	0.03386	0.9807	6e-04	0.5056	PDGFRA (78 kb); FIP1L1 (81 kb)	PDGFRA:protein_coding(KNOWN); FIP1L1:protein_coding(KNOWN)	PDGFRA: platelet-derived growth factor receptor, alpha polypeptide (78 kb)	2.255	0.7438	5	5	Protein_Binding|ChIP-seq|CTCF|MCF-7|serum_starved_media, Protein_Binding|ChIP-seq|CTCF|MCF-7|serum_stimulated_media, Protein_Binding|ChIP-seq|CTCF|MCF-7|	0.496 Body mass index (MTAG) // 0.496 Body mass index // 0.493 Response to amphetamines // 0.393 C-reactive protein levels (MTAG) // 0.386 Drinks per week // 0.306 Height // 0.301 Hemoglobin	KIT | PDGFRA | RP11-231C18.1		AC006552.1, FIP1L1, PDGFRA, RP11-231C18.1	339978, 5156, 81608	Central carbon metabolism in cancer:PDGFRA | Phospholipase D signaling pathway:PDGFRA | Rap1 signaling pathway:PDGFRA | Ras signaling pathway:PDGFRA | MAPK signaling pathway:PDGFRA | PI3K-Akt signaling pathway:PDGFRA	Signaling by PDGFR in disease:FIP1L1,PDGFRA | Constitutive Signaling by Aberrant PI3K in Cancer:PDGFRA | Diseases of signal transduction by growth factor receptors and second messengers:FIP1L1,PDGFRA | PI3K/AKT Signaling in Cancer:PDGFRA | PI5P, PP2A and IER3 Regulate PI3K/AKT Signaling:PDGFRA | Negative regulation of the PI3K/AKT network:PDGFRA | PIP3 activates AKT signaling:PDGFRA | RAF/MAP kin…	fibrosarcoma of bone:PDGFRA | systemic mastocytosis:FIP1L1,PDGFRA | mastocytosis:FIP1L1,PDGFRA | endometrial stromal sarcoma:PDGFRA | neuroectodermal tumor:PDGFRA | endometrial stromal tumor:PDGFRA | leukocyte disease:FIP1L1,PDGFRA | acoustic neuroma:PDGFRA | sex cord-gonadal stromal tumor:PDGFRA | fibrosarcoma:PDGFRA | neurilemmoma:PDGFRA | neuroma:PDGFRA | seminoma:PDGFRA | nervous system benig…	positive regulation of phosphatidylinositol 3-kinase activity:PDGFRA | positive regulation of lipid kinase activity:PDGFRA | positive regulation of phospholipase C activity:PDGFRA | regulation of lipid kinase activity:PDGFRA | regulation of phospholipase C activity:PDGFRA | positive regulation of phospholipase activity:PDGFRA | regulation of phospholipase activity:PDGFRA | positive regulation of …
4:54385661:T:C	4	4q12	55251828	C	T	0.3497	1	fish_all	18686	0.03162	0.9969	6e-04	0.5022	PDGFRA (87 kb); FIP1L1 (90 kb)	PDGFRA:protein_coding(KNOWN); FIP1L1:protein_coding(KNOWN)	PDGFRA: platelet-derived growth factor receptor, alpha polypeptide (87 kb)	2.383	0.487	6	6	Motifs|PWM|E47|, Motifs|PWM|SCRT1|, Motifs|PWM|SCRT2|	0.767 C-reactive protein levels (MTAG) // 0.754 Drinks per week // 0.644 Hemoglobin // 0.639 Height // 0.448 Response to amphetamines // 0.327 Red blood cell count // 0.327 Mean corpuscular volume // 0.327 Mean corpuscular hemoglobin // 0.323 Mean reticulocyte volume	KIT | PDGFRA | RP11-231C18.1		AC006552.1, FIP1L1, PDGFRA	339978, 5156, 81608	Central carbon metabolism in cancer:PDGFRA | Phospholipase D signaling pathway:PDGFRA | Rap1 signaling pathway:PDGFRA | Ras signaling pathway:PDGFRA | MAPK signaling pathway:PDGFRA | PI3K-Akt signaling pathway:PDGFRA	Signaling by PDGFR in disease:FIP1L1,PDGFRA | Constitutive Signaling by Aberrant PI3K in Cancer:PDGFRA | Diseases of signal transduction by growth factor receptors and second messengers:FIP1L1,PDGFRA | PI3K/AKT Signaling in Cancer:PDGFRA | PI5P, PP2A and IER3 Regulate PI3K/AKT Signaling:PDGFRA | Negative regulation of the PI3K/AKT network:PDGFRA | PIP3 activates AKT signaling:PDGFRA | RAF/MAP kin…	fibrosarcoma of bone:PDGFRA | systemic mastocytosis:FIP1L1,PDGFRA | mastocytosis:FIP1L1,PDGFRA | endometrial stromal sarcoma:PDGFRA | neuroectodermal tumor:PDGFRA | endometrial stromal tumor:PDGFRA | leukocyte disease:FIP1L1,PDGFRA | acoustic neuroma:PDGFRA | sex cord-gonadal stromal tumor:PDGFRA | fibrosarcoma:PDGFRA | neurilemmoma:PDGFRA | neuroma:PDGFRA | seminoma:PDGFRA | nervous system benig…	positive regulation of phosphatidylinositol 3-kinase activity:PDGFRA | positive regulation of lipid kinase activity:PDGFRA | positive regulation of phospholipase C activity:PDGFRA | regulation of lipid kinase activity:PDGFRA | regulation of phospholipase C activity:PDGFRA | positive regulation of phospholipase activity:PDGFRA | regulation of phospholipase activity:PDGFRA | positive regulation of …
4:54449943:AAAC:A	4	4q12	55316110	AAAC	A	0.0765	1	fish_all	18628	0.02478	0.9719	6e-04	0.4956	RP11-545H22.1 (3.2 kb, near_gene/Upstream gene/MODIFIER); PDGFRA (150 kb); FIP1L1 (150 kb); KIT (210 kb)	RP11-545H22.1:lincRNA(KNOWN); PDGFRA:protein_coding(KNOWN); FIP1L1:protein_coding(KNOWN); KIT:protein_coding(KNOWN)	PDGFRA: platelet-derived growth factor receptor, alpha polypeptide (150 kb)	0.699					NA	PDGFRA		AC006552.1, FIP1L1, KIT, PDGFRA	339978, 3815, 5156, 81608	Central carbon metabolism in cancer:KIT,PDGFRA | Phospholipase D signaling pathway:KIT,PDGFRA | Rap1 signaling pathway:KIT,PDGFRA | Ras signaling pathway:KIT,PDGFRA | MAPK signaling pathway:KIT,PDGFRA | PI3K-Akt signaling pathway:KIT,PDGFRA	Signaling by PDGFR in disease:FIP1L1,PDGFRA | Constitutive Signaling by Aberrant PI3K in Cancer:KIT,PDGFRA | Diseases of signal transduction by growth factor receptors and second messengers:FIP1L1,PDGFRA,KIT | PI3K/AKT Signaling in Cancer:KIT,PDGFRA | PI5P, PP2A and IER3 Regulate PI3K/AKT Signaling:KIT,PDGFRA | Negative regulation of the PI3K/AKT network:KIT,PDGFRA | PIP3 activates AKT signaling:…	fibrosarcoma of bone:KIT,PDGFRA | systemic mastocytosis:FIP1L1,KIT,PDGFRA | mastocytosis:FIP1L1,KIT,PDGFRA | endometrial stromal sarcoma:KIT,PDGFRA | neuroectodermal tumor:KIT,PDGFRA | endometrial stromal tumor:KIT,PDGFRA | leukocyte disease:FIP1L1,KIT,PDGFRA | acoustic neuroma:KIT,PDGFRA | sex cord-gonadal stromal tumor:KIT,PDGFRA | fibrosarcoma:KIT,PDGFRA | neurilemmoma:KIT,PDGFRA | neuroma:KIT…	positive regulation of phosphatidylinositol 3-kinase activity:KIT,PDGFRA | positive regulation of lipid kinase activity:KIT,PDGFRA | positive regulation of phospholipase C activity:KIT,PDGFRA | regulation of lipid kinase activity:KIT,PDGFRA | regulation of phospholipase C activity:KIT,PDGFRA | positive regulation of Notch signaling pathway:KIT | positive regulation of phospholipase activity:KIT,P…
4:54450044:C:T	4	4q12	55316211	C	T	0.0765	1	fish_all	18628	0.02479	0.9716	6e-04	0.4962	RP11-545H22.1 (3.3 kb, near_gene/Upstream gene/MODIFIER); PDGFRA (150 kb); FIP1L1 (150 kb); KIT (210 kb)	RP11-545H22.1:lincRNA(KNOWN); PDGFRA:protein_coding(KNOWN); FIP1L1:protein_coding(KNOWN); KIT:protein_coding(KNOWN)	PDGFRA: platelet-derived growth factor receptor, alpha polypeptide (150 kb)	0.767	0.3932	5	5		NA	PDGFRA		AC006552.1, FIP1L1, KIT, PDGFRA	339978, 3815, 5156, 81608	Central carbon metabolism in cancer:KIT,PDGFRA | Phospholipase D signaling pathway:KIT,PDGFRA | Rap1 signaling pathway:KIT,PDGFRA | Ras signaling pathway:KIT,PDGFRA | MAPK signaling pathway:KIT,PDGFRA | PI3K-Akt signaling pathway:KIT,PDGFRA	Signaling by PDGFR in disease:FIP1L1,PDGFRA | Constitutive Signaling by Aberrant PI3K in Cancer:KIT,PDGFRA | Diseases of signal transduction by growth factor receptors and second messengers:FIP1L1,PDGFRA,KIT | PI3K/AKT Signaling in Cancer:KIT,PDGFRA | PI5P, PP2A and IER3 Regulate PI3K/AKT Signaling:KIT,PDGFRA | Negative regulation of the PI3K/AKT network:KIT,PDGFRA | PIP3 activates AKT signaling:…	fibrosarcoma of bone:KIT,PDGFRA | systemic mastocytosis:FIP1L1,KIT,PDGFRA | mastocytosis:FIP1L1,KIT,PDGFRA | endometrial stromal sarcoma:KIT,PDGFRA | neuroectodermal tumor:KIT,PDGFRA | endometrial stromal tumor:KIT,PDGFRA | leukocyte disease:FIP1L1,KIT,PDGFRA | acoustic neuroma:KIT,PDGFRA | sex cord-gonadal stromal tumor:KIT,PDGFRA | fibrosarcoma:KIT,PDGFRA | neurilemmoma:KIT,PDGFRA | neuroma:KIT…	positive regulation of phosphatidylinositol 3-kinase activity:KIT,PDGFRA | positive regulation of lipid kinase activity:KIT,PDGFRA | positive regulation of phospholipase C activity:KIT,PDGFRA | regulation of lipid kinase activity:KIT,PDGFRA | regulation of phospholipase C activity:KIT,PDGFRA | positive regulation of Notch signaling pathway:KIT | positive regulation of phospholipase activity:KIT,P…
4:54459428:C:T	4	4q12	55325595	C	T	0.0767	1	fish_all	18656	0.02324	0.9747	6e-04	0.4924	PDGFRA (160 kb); FIP1L1 (160 kb); KIT (200 kb)	PDGFRA:protein_coding(KNOWN); FIP1L1:protein_coding(KNOWN); KIT:protein_coding(KNOWN)	PDGFRA: platelet-derived growth factor receptor, alpha polypeptide (160 kb)	0.148	0.461	5	5	Chromatin_Structure|DNase-seq|Fibrop|	NA	PDGFRA		AC006552.1, FIP1L1, KIT, PDGFRA	339978, 3815, 5156, 81608	Central carbon metabolism in cancer:KIT,PDGFRA | Phospholipase D signaling pathway:KIT,PDGFRA | Rap1 signaling pathway:KIT,PDGFRA | Ras signaling pathway:KIT,PDGFRA | MAPK signaling pathway:KIT,PDGFRA | PI3K-Akt signaling pathway:KIT,PDGFRA	Signaling by PDGFR in disease:FIP1L1,PDGFRA | Constitutive Signaling by Aberrant PI3K in Cancer:KIT,PDGFRA | Diseases of signal transduction by growth factor receptors and second messengers:FIP1L1,PDGFRA,KIT | PI3K/AKT Signaling in Cancer:KIT,PDGFRA | PI5P, PP2A and IER3 Regulate PI3K/AKT Signaling:KIT,PDGFRA | Negative regulation of the PI3K/AKT network:KIT,PDGFRA | PIP3 activates AKT signaling:…	fibrosarcoma of bone:KIT,PDGFRA | systemic mastocytosis:FIP1L1,KIT,PDGFRA | mastocytosis:FIP1L1,KIT,PDGFRA | endometrial stromal sarcoma:KIT,PDGFRA | neuroectodermal tumor:KIT,PDGFRA | endometrial stromal tumor:KIT,PDGFRA | leukocyte disease:FIP1L1,KIT,PDGFRA | acoustic neuroma:KIT,PDGFRA | sex cord-gonadal stromal tumor:KIT,PDGFRA | fibrosarcoma:KIT,PDGFRA | neurilemmoma:KIT,PDGFRA | neuroma:KIT…	positive regulation of phosphatidylinositol 3-kinase activity:KIT,PDGFRA | positive regulation of lipid kinase activity:KIT,PDGFRA | positive regulation of phospholipase C activity:KIT,PDGFRA | regulation of lipid kinase activity:KIT,PDGFRA | regulation of phospholipase C activity:KIT,PDGFRA | positive regulation of Notch signaling pathway:KIT | positive regulation of phospholipase activity:KIT,P…
4:54460257:C:A	4	4q12	55326424	C	A	0.1006	1	fish_all	18657	0.02633	0.981	6e-04	0.493	PDGFRA (160 kb); FIP1L1 (160 kb); KIT (200 kb)	PDGFRA:protein_coding(KNOWN); FIP1L1:protein_coding(KNOWN); KIT:protein_coding(KNOWN)	PDGFRA: platelet-derived growth factor receptor, alpha polypeptide (160 kb)	5.342	0.6045	7	7		NA	KIT | PDGFRA		AC006552.1, FIP1L1, KIT, PDGFRA	339978, 3815, 5156, 81608	Central carbon metabolism in cancer:KIT,PDGFRA | Phospholipase D signaling pathway:KIT,PDGFRA | Rap1 signaling pathway:KIT,PDGFRA | Ras signaling pathway:KIT,PDGFRA | MAPK signaling pathway:KIT,PDGFRA | PI3K-Akt signaling pathway:KIT,PDGFRA	Signaling by PDGFR in disease:FIP1L1,PDGFRA | Constitutive Signaling by Aberrant PI3K in Cancer:KIT,PDGFRA | Diseases of signal transduction by growth factor receptors and second messengers:FIP1L1,PDGFRA,KIT | PI3K/AKT Signaling in Cancer:KIT,PDGFRA | PI5P, PP2A and IER3 Regulate PI3K/AKT Signaling:KIT,PDGFRA | Negative regulation of the PI3K/AKT network:KIT,PDGFRA | PIP3 activates AKT signaling:…	fibrosarcoma of bone:KIT,PDGFRA | systemic mastocytosis:FIP1L1,KIT,PDGFRA | mastocytosis:FIP1L1,KIT,PDGFRA | endometrial stromal sarcoma:KIT,PDGFRA | neuroectodermal tumor:KIT,PDGFRA | endometrial stromal tumor:KIT,PDGFRA | leukocyte disease:FIP1L1,KIT,PDGFRA | acoustic neuroma:KIT,PDGFRA | sex cord-gonadal stromal tumor:KIT,PDGFRA | fibrosarcoma:KIT,PDGFRA | neurilemmoma:KIT,PDGFRA | neuroma:KIT…	positive regulation of phosphatidylinositol 3-kinase activity:KIT,PDGFRA | positive regulation of lipid kinase activity:KIT,PDGFRA | positive regulation of phospholipase C activity:KIT,PDGFRA | regulation of lipid kinase activity:KIT,PDGFRA | regulation of phospholipase C activity:KIT,PDGFRA | positive regulation of Notch signaling pathway:KIT | positive regulation of phospholipase activity:KIT,P…
4:53620628:T:C	4	4q12	54486795	C	T	0.1543	1	fish_all	18686	0.0462	0.9976	5e-04	0.5201	FIP1L1 (0 kb, intron/Intron/MODIFIER); LNX1 (0 kb, intron/Intron/MODIFIER | nc-RNA/Non coding transcript/MODIFIER | near_gene/Upstream gene/MODIFIER); LNX1-AS2 (17 kb); LNX1-AS1 (71 kb)	FIP1L1:protein_coding(KNOWN); LNX1:protein_coding(KNOWN); LNX1-AS2:sense_intronic(KNOWN); LNX1-AS1:antisense(KNOWN)	FIP1L1: factor interacting with PAPOLA and CPSF1 (0 kb)	2.828	0.6297	7	7		0.856 Aerodigestive squamous cell cancer (pleiotropy) // 0.366 Beard thickness // 0.356 Male-pattern baldness // 0.356 Dementia and core Alzheimer's disease neuropathologic changes // 0.356 Balding type 1 // 0.32 Hair color	LNX1 | LNX1-AS1 | SCFD2		FIP1L1, LNX1, LNX1-AS2, RP11-317M11.1	100506444, 100873955, 81608, 84708		Signaling by PDGFR in disease:FIP1L1 | Diseases of signal transduction by growth factor receptors and second messengers:FIP1L1	systemic mastocytosis:FIP1L1 | mastocytosis:FIP1L1 | leukocyte disease:FIP1L1
4:53621998:G:A	4	4q12	54488165	G	A	0.4899	1	fish_all	18686	0.03707	0.9995	5e-04	0.5127	FIP1L1 (0 kb, intron/Intron/MODIFIER); LNX1 (0 kb, intron/Intron/MODIFIER | nc-RNA/Non coding transcript/MODIFIER | near_gene/Upstream gene/MODIFIER); LNX1-AS2 (18 kb); LNX1-AS1 (72 kb)	FIP1L1:protein_coding(KNOWN); LNX1:protein_coding(KNOWN); LNX1-AS2:sense_intronic(KNOWN); LNX1-AS1:antisense(KNOWN)	FIP1L1: factor interacting with PAPOLA and CPSF1 (0 kb)	1.557	0.4315	7	7		0.369 Lobe attachment (rater-scored or self-reported)	LNX1 | LNX1-AS1 | SCFD2 | USP46		FIP1L1, LNX1, LNX1-AS2, RP11-317M11.1	100506444, 100873955, 81608, 84708		Signaling by PDGFR in disease:FIP1L1 | Diseases of signal transduction by growth factor receptors and second messengers:FIP1L1	systemic mastocytosis:FIP1L1 | mastocytosis:FIP1L1 | leukocyte disease:FIP1L1
4:53689034:T:C	4	4q12	54555201	C	T	0.4815	1	fish_all	18576	0.034	0.9849	5e-04	0.5112	FIP1L1 (0 kb, intron/Intron/MODIFIER); LNX1 (0 kb, intron/Intron/MODIFIER); RP11-317M11.1 (0 kb, intron/Intron/MODIFIER | nc-RNA/Non coding transcript/MODIFIER); LNX1-AS2 (85 kb)	FIP1L1:protein_coding(KNOWN); LNX1:protein_coding(KNOWN); RP11-317M11.1:sense_intronic(KNOWN); LNX1-AS2:sense_intronic(KNOWN)	FIP1L1: factor interacting with PAPOLA and CPSF1 (0 kb)	0.693	0.1614	6	6	Motifs|PWM|Oct-1|, Motifs|PWM|Evi-1|, Motifs|PWM|Pit-1|, Motifs|PWM|POU3F3|, Motifs|PWM|Foxl1|, Motifs|PWM|FOXO3A|, Motifs|PWM|Freac-7|, Motifs|PWM|Tbp|, Motifs|PWM|HFH3(FOXI1)|, Motifs|PWM|Tbp|, Motifs|PWM|Tbp|	0.433 Height // 0.301 Body mass index	LNX1 | RP11-317M11.1 | unnamed	POLR1A	FIP1L1, LNX1, LNX1-AS2, RP11-317M11.1	100506444, 100873955, 81608, 84708		Signaling by PDGFR in disease:FIP1L1 | Diseases of signal transduction by growth factor receptors and second messengers:FIP1L1	systemic mastocytosis:FIP1L1 | mastocytosis:FIP1L1 | leukocyte disease:FIP1L1
4:53690716:T:C	4	4q12	54556883	C	T	0.1629	1	fish_all	18619	0.04651	0.9849	5e-04	0.5205	FIP1L1 (0 kb, intron/Intron/MODIFIER); LNX1 (0 kb, intron/Intron/MODIFIER); RP11-317M11.1 (0 kb, intron/Intron/MODIFIER | nc-RNA/Non coding transcript/MODIFIER); LNX1-AS2 (87 kb)	FIP1L1:protein_coding(KNOWN); LNX1:protein_coding(KNOWN); RP11-317M11.1:sense_intronic(KNOWN); LNX1-AS2:sense_intronic(KNOWN)	FIP1L1: factor interacting with PAPOLA and CPSF1 (0 kb)	2.52	0.747	6	6	Single_Nucleotides|eQTL|Hs.164463|Lymphoblastoid|cis	0.43 Height // 0.347 Coronary artery disease	FIP1L1 | LNX1 | RP11-317M11.1		FIP1L1, Hs.164463, LNX1, LNX1-AS2, RP11-317M11.1	100506444, 100873955, 81608, 84708		Signaling by PDGFR in disease:FIP1L1 | Diseases of signal transduction by growth factor receptors and second messengers:FIP1L1	systemic mastocytosis:FIP1L1 | mastocytosis:FIP1L1 | leukocyte disease:FIP1L1
4:53693413:G:A	4	4q12	54559580	G	A	0.4804	1	fish_all	18686	0.04107	0.9906	5e-04	0.5191	FIP1L1 (0 kb, intron/Intron/MODIFIER); LNX1 (0 kb, intron/Intron/MODIFIER); RP11-317M11.1 (0 kb, intron/Intron/MODIFIER | nc-RNA/Non coding transcript/MODIFIER | near_gene/Upstream gene/MODIFIER); LNX1-AS2 (89 kb)	FIP1L1:protein_coding(KNOWN); LNX1:protein_coding(KNOWN); RP11-317M11.1:sense_intronic(KNOWN); LNX1-AS2:sense_intronic(KNOWN)	FIP1L1: factor interacting with PAPOLA and CPSF1 (0 kb)	1.541	0.3983	7	7	Chromatin_Structure|FAIRE|Nhbe|	0.434 Height // 0.3 Body mass index	LNX1 | RP11-317M11.1 | unnamed	POLR1A	FIP1L1, LNX1, LNX1-AS2, RP11-317M11.1	100506444, 100873955, 81608, 84708		Signaling by PDGFR in disease:FIP1L1 | Diseases of signal transduction by growth factor receptors and second messengers:FIP1L1	systemic mastocytosis:FIP1L1 | mastocytosis:FIP1L1 | leukocyte disease:FIP1L1
4:53694521:C:A	4	4q12	54560688	C	A	0.481	1	fish_all	18682	0.03732	0.9889	5e-04	0.5132	FIP1L1 (0 kb, intron/Intron/MODIFIER); LNX1 (0 kb, intron/Intron/MODIFIER); RP11-317M11.1 (0 kb, intron/Intron/MODIFIER | nc-RNA/Non coding transcript/MODIFIER | near_gene/Upstream gene/MODIFIER); LNX1-AS2 (90 kb)	FIP1L1:protein_coding(KNOWN); LNX1:protein_coding(KNOWN); RP11-317M11.1:sense_intronic(KNOWN); LNX1-AS2:sense_intronic(KNOWN)	FIP1L1: factor interacting with PAPOLA and CPSF1 (0 kb)	0.536	0.3417	7	7		0.429 Height // 0.3 Body mass index	LNX1 | RP11-317M11.1 | unnamed	POLR1A	FIP1L1, LNX1, LNX1-AS2, RP11-317M11.1	100506444, 100873955, 81608, 84708		Signaling by PDGFR in disease:FIP1L1 | Diseases of signal transduction by growth factor receptors and second messengers:FIP1L1	systemic mastocytosis:FIP1L1 | mastocytosis:FIP1L1 | leukocyte disease:FIP1L1
4:53694630:G:C	4	4q12	54560797	G	C	0.1558	1	fish_all	18678	0.0473	0.9918	5e-04	0.521	FIP1L1 (0 kb, intron/Intron/MODIFIER); LNX1 (0 kb, intron/Intron/MODIFIER); RP11-317M11.1 (0 kb, intron/Intron/MODIFIER | nc-RNA/Non coding transcript/MODIFIER | near_gene/Upstream gene/MODIFIER); LNX1-AS2 (91 kb)	FIP1L1:protein_coding(KNOWN); LNX1:protein_coding(KNOWN); RP11-317M11.1:sense_intronic(KNOWN); LNX1-AS2:sense_intronic(KNOWN)	FIP1L1: factor interacting with PAPOLA and CPSF1 (0 kb)	0.094	0.463	7	7		0.389 Height // 0.32 Coronary artery disease	LNX1 | RP11-317M11.1		FIP1L1, Hs.164463, LNX1, LNX1-AS2, RP11-317M11.1	100506444, 100873955, 81608, 84708		Signaling by PDGFR in disease:FIP1L1 | Diseases of signal transduction by growth factor receptors and second messengers:FIP1L1	systemic mastocytosis:FIP1L1 | mastocytosis:FIP1L1 | leukocyte disease:FIP1L1
4:53705413:C:T	4	4q12	54571580	C	T	0.4902	1	fish_all	18649	0.03873	0.9919	5e-04	0.5167	FIP1L1 (0 kb, intron/Intron/MODIFIER); RP11-317M11.1 (0 kb, intron/Intron/MODIFIER | nc-RNA/Non coding transcript/MODIFIER); LNX1 (4 kb, near_gene/Upstream gene/MODIFIER); LNX1-AS2 (100 kb)	FIP1L1:protein_coding(KNOWN); RP11-317M11.1:sense_intronic(KNOWN); LNX1:protein_coding(KNOWN); LNX1-AS2:sense_intronic(KNOWN)	FIP1L1: factor interacting with PAPOLA and CPSF1 (0 kb)	2.625	0.2539	4	4	Chromatin_Structure|FAIRE|Gm18507|, Chromatin_Structure|DNase-seq|Hmvecdlyad|, Chromatin_Structure|DNase-seq|Cd34mobilized|, Chromatin_Structure|DNase-seq|Gm12865|, Chromatin_Structure|DNase-seq|Gm12878|, Chromatin_Structure|DNase-seq|Hmvecdblad|, Chromatin_Structure|DNase-seq|Gm12864|, Chromatin_Structure|FAIRE|Gm19239|, Chromatin_Structure|DNase-seq|Hmvecdlyneo|, Chromatin_Structure|DNase-seq|G…	0.749 Body mass index // 0.495 Fibromuscular dysplasia // 0.432 Coronary artery disease // 0.392 Lung function (FEV1/FVC) // 0.373 Carotid intima media thickness // 0.326 Chronic obstructive pulmonary disease liability (machine learning-based score)	KIT | LNX1 | RP11-317M11.1 | unnamed	ALOX5AP | C1QC | C3 | CD14 | FCER1G | FPR1 | HCLS1 | IFI30 | POLR1A | RHBDF2 | SLC1A5 | SLC2A5 | TLR2 | WAS	FIP1L1, LNX1, LNX1-AS2, RP11-317M11.1	100506444, 100873955, 81608, 84708		Signaling by PDGFR in disease:FIP1L1 | Diseases of signal transduction by growth factor receptors and second messengers:FIP1L1	systemic mastocytosis:FIP1L1 | mastocytosis:FIP1L1 | leukocyte disease:FIP1L1
4:53705791:G:T	4	4q12	54571958	G	T	0.4899	1	fish_all	18686	0.04222	0.9945	5e-04	0.5196	FIP1L1 (0 kb, intron/Intron/MODIFIER); RP11-317M11.1 (0 kb, intron/Intron/MODIFIER | nc-RNA/Non coding transcript/MODIFIER); LNX1 (4.4 kb, near_gene/Upstream gene/MODIFIER); LNX1-AS2 (100 kb)	FIP1L1:protein_coding(KNOWN); RP11-317M11.1:sense_intronic(KNOWN); LNX1:protein_coding(KNOWN); LNX1-AS2:sense_intronic(KNOWN)	FIP1L1: factor interacting with PAPOLA and CPSF1 (0 kb)	1.78	0.4978	6	6	Motifs|PWM|FOXP1|, Chromatin_Structure|FAIRE|Gm18507|, Chromatin_Structure|FAIRE|Gm12891|	0.753 Body mass index // 0.495 Fibromuscular dysplasia // 0.437 Coronary artery disease // 0.393 Lung function (FEV1/FVC) // 0.374 Carotid intima media thickness // 0.326 Chronic obstructive pulmonary disease liability (machine learning-based score)	KIT | LNX1 | RP11-317M11.1 | unnamed	ALOX5AP | C1QC | C3 | CD14 | FCER1G | FPR1 | HCLS1 | IFI30 | POLR1A | RHBDF2 | SLC1A5 | SLC2A5 | TLR2 | WAS	FIP1L1, LNX1, LNX1-AS2, RP11-317M11.1	100506444, 100873955, 81608, 84708		Signaling by PDGFR in disease:FIP1L1 | Diseases of signal transduction by growth factor receptors and second messengers:FIP1L1	systemic mastocytosis:FIP1L1 | mastocytosis:FIP1L1 | leukocyte disease:FIP1L1
4:53706140:T:C	4	4q12	54572307	C	T	0.4899	1	fish_all	18686	0.04366	0.9923	5e-04	0.5214	FIP1L1 (0 kb, intron/Intron/MODIFIER); RP11-317M11.1 (0 kb, intron/Intron/MODIFIER | nc-RNA/Non coding transcript/MODIFIER); LNX1 (4.7 kb, near_gene/Upstream gene/MODIFIER); LNX1-AS2 (100 kb)	FIP1L1:protein_coding(KNOWN); RP11-317M11.1:sense_intronic(KNOWN); LNX1:protein_coding(KNOWN); LNX1-AS2:sense_intronic(KNOWN)	FIP1L1: factor interacting with PAPOLA and CPSF1 (0 kb)	3.086	0.5561	3a	3	Motifs|PWM|HIC2|, Chromatin_Structure|FAIRE|Gm19239|, Chromatin_Structure|DNase-seq|K562|Znfa41c6, Chromatin_Structure|DNase-seq|K562|, Chromatin_Structure|FAIRE|K562|Nabut, Protein_Binding|ChIP-seq|GATA2|K562|	0.753 Body mass index // 0.495 Fibromuscular dysplasia // 0.437 Coronary artery disease // 0.393 Lung function (FEV1/FVC) // 0.374 Carotid intima media thickness // 0.326 Chronic obstructive pulmonary disease liability (machine learning-based score)	KIT | LNX1 | RP11-317M11.1 | unnamed	ALOX5AP | C1QC | C3 | CD14 | FCER1G | FPR1 | HCLS1 | IFI30 | POLR1A | RHBDF2 | SLC1A5 | SLC2A5 | TLR2 | WAS	FIP1L1, LNX1, LNX1-AS2, RP11-317M11.1	100506444, 100873955, 81608, 84708		Signaling by PDGFR in disease:FIP1L1 | Diseases of signal transduction by growth factor receptors and second messengers:FIP1L1	systemic mastocytosis:FIP1L1 | mastocytosis:FIP1L1 | leukocyte disease:FIP1L1
4:53708888:G:A	4	4q12	54575055	G	A	0.4903	1	fish_all	18683	0.03855	0.9928	5e-04	0.5147	FIP1L1 (0 kb, intron/Intron/MODIFIER); RP11-317M11.1 (0 kb, intron/Intron/MODIFIER | nc-RNA/Non coding transcript/MODIFIER); LNX1 (7.5 kb); LNX1-AS2 (100 kb)	FIP1L1:protein_coding(KNOWN); RP11-317M11.1:sense_intronic(KNOWN); LNX1:protein_coding(KNOWN); LNX1-AS2:sense_intronic(KNOWN)	FIP1L1: factor interacting with PAPOLA and CPSF1 (0 kb)	3.014	0.5041	7	7		0.755 Body mass index // 0.505 Fibromuscular dysplasia // 0.436 Coronary artery disease // 0.394 Lung function (FEV1/FVC) // 0.374 Carotid intima media thickness // 0.326 Chronic obstructive pulmonary disease liability (machine learning-based score)	KIT | LNX1 | RP11-317M11.1 | unnamed	ALOX5AP | C1QC | C3 | CD14 | FCER1G | FPR1 | HCLS1 | IFI30 | POLR1A | RHBDF2 | SLC1A5 | SLC2A5 | TLR2 | WAS	FIP1L1, LNX1, LNX1-AS2, RP11-317M11.1	100506444, 100873955, 81608, 84708		Signaling by PDGFR in disease:FIP1L1 | Diseases of signal transduction by growth factor receptors and second messengers:FIP1L1	systemic mastocytosis:FIP1L1 | mastocytosis:FIP1L1 | leukocyte disease:FIP1L1
4:53718945:TCTC:T	4	4q12	54585112	TCTC	T	0.4336	1	fish_all	17806	0.04015	0.9904	5e-04	0.5172	FIP1L1 (0 kb, intron/Intron/MODIFIER); RP11-317M11.1 (0 kb, intron/Intron/MODIFIER | nc-RNA/Non coding transcript/MODIFIER); LNX1 (18 kb); LNX1-AS2 (110 kb)	FIP1L1:protein_coding(KNOWN); RP11-317M11.1:sense_intronic(KNOWN); LNX1:protein_coding(KNOWN); LNX1-AS2:sense_intronic(KNOWN)	FIP1L1: factor interacting with PAPOLA and CPSF1 (0 kb)			7	7		0.996 Body mass index // 0.514 Carotid intima media thickness // 0.38 Fibromuscular dysplasia // 0.351 Coronary artery disease // 0.346 Glutamine levels in elite athletes // 0.346 Lung function (FEV1/FVC)	CHIC2 | KIT | RP11-317M11.1 | unnamed		FIP1L1, LNX1, LNX1-AS2, RP11-317M11.1	100506444, 100873955, 81608, 84708		Signaling by PDGFR in disease:FIP1L1 | Diseases of signal transduction by growth factor receptors and second messengers:FIP1L1	systemic mastocytosis:FIP1L1 | mastocytosis:FIP1L1 | leukocyte disease:FIP1L1
4:53727900:A:G	4	4q12	54594067	G	A	0.0333	1	fish_all	11442	0.01903	0.9944	5e-04	0.5187	FIP1L1 (0 kb, intron/Intron/MODIFIER); RP11-317M11.1 (0 kb, intron/Intron/MODIFIER | nc-RNA/Non coding transcript/MODIFIER); LNX1 (26 kb); LNX1-AS2 (120 kb)	FIP1L1:protein_coding(KNOWN); RP11-317M11.1:sense_intronic(KNOWN); LNX1:protein_coding(KNOWN); LNX1-AS2:sense_intronic(KNOWN)	FIP1L1: factor interacting with PAPOLA and CPSF1 (0 kb)		0.3603				NA	SCFD2	AMPD3 | MBD4	AMPD3, FIP1L1, LNX1, LNX1-AS2, RP11-317M11.1	100130460, 100506444, 100873955, 272, 81608, 84708		Signaling by PDGFR in disease:FIP1L1 | Diseases of signal transduction by growth factor receptors and second messengers:FIP1L1	systemic mastocytosis:FIP1L1 | mastocytosis:FIP1L1 | leukocyte disease:FIP1L1
4:53732152:C:CA	4	4q12	54598319	C	CA	0.1936	1	fish_all	7243	0.03249	0.9982	5e-04	0.5157	FIP1L1 (0 kb, intron/Intron/MODIFIER); RP11-317M11.1 (0 kb, intron/Intron/MODIFIER | nc-RNA/Non coding transcript/MODIFIER); LNX1 (31 kb); LNX1-AS2 (130 kb)	FIP1L1:protein_coding(KNOWN); RP11-317M11.1:sense_intronic(KNOWN); LNX1:protein_coding(KNOWN); LNX1-AS2:sense_intronic(KNOWN)	FIP1L1: factor interacting with PAPOLA and CPSF1 (0 kb)	3.122		5	5		0.994 Coronary artery disease // 0.458 Fibromuscular dysplasia	FIP1L1 | RP11-317M11.1		FIP1L1, LNX1, LNX1-AS2, RP11-317M11.1	100506444, 100873955, 81608, 84708		Signaling by PDGFR in disease:FIP1L1 | Diseases of signal transduction by growth factor receptors and second messengers:FIP1L1	systemic mastocytosis:FIP1L1 | mastocytosis:FIP1L1 | leukocyte disease:FIP1L1
4:53739765:CA:C	4	4q12	54605932	C	CA	0.0332	1	fish_all	11442	0.01695	0.9946	5e-04	0.5152	FIP1L1 (0 kb); LNX1 (38 kb); LNX1-AS2 (140 kb); LNX1-AS1 (190 kb)	FIP1L1:protein_coding(KNOWN); LNX1:protein_coding(KNOWN); LNX1-AS2:sense_intronic(KNOWN); LNX1-AS1:antisense(KNOWN)	FIP1L1: factor interacting with PAPOLA and CPSF1 (0 kb)						NA	SCFD2	AMPD3 | MBD4	AMPD3, FIP1L1, LNX1, LNX1-AS2, RP11-317M11.1	100130460, 100506444, 100873955, 272, 81608, 84708		Signaling by PDGFR in disease:FIP1L1 | Diseases of signal transduction by growth factor receptors and second messengers:FIP1L1	systemic mastocytosis:FIP1L1 | mastocytosis:FIP1L1 | leukocyte disease:FIP1L1
4:54040194:T:C	4	4q12	54906361	C	T	0.2101	1	fish_all	18686	0.03758	0.9119	5e-04	0.5117	FIP1L1 (0 kb, intron/Intron/MODIFIER); CHIC2 (0 kb, intron/Intron/MODIFIER); MORF4L2P1 (47 kb); RPL21P44 (53 kb)	FIP1L1:protein_coding(KNOWN); CHIC2:protein_coding(KNOWN); MORF4L2P1:pseudogene(KNOWN); RPL21P44:pseudogene(KNOWN)	FIP1L1: factor interacting with PAPOLA and CPSF1 (0 kb)	4.126	0.7995	6	6	Motifs|PWM|Cdx|, Motifs|PWM|Glis2|	NA	CHIC2 | RP11-89B16.1		CHIC2, FIP1L1, GSX2, RPL21P44	170825, 26511, 402176, 81608		Signaling by PDGFR in disease:FIP1L1 | Diseases of signal transduction by growth factor receptors and second messengers:FIP1L1	systemic mastocytosis:FIP1L1 | mastocytosis:FIP1L1 | leukocyte disease:FIP1L1 | myeloid leukemia:CHIC2 | acute myeloid leukemia:CHIC2	positive regulation of Notch signaling pathway:GSX2 | regulation of Notch signaling pathway:GSX2 | Notch signaling pathway:GSX2 | positive regulation of neurogenesis:GSX2 | positive regulation of nervous system development:GSX2 | regulation of neurogenesis:GSX2 | positive regulation of cell development:GSX2 | regulation of nervous system development:GSX2
4:54072088:T:A	4	4q12	54938255	T	A	0.4158	1	fish_all	5644	0.04375	0.9321	5e-04	0.5182	FIP1L1 (0 kb, intron/Intron/MODIFIER); RP11-571I18.2 (4.5 kb, near_gene/Upstream gene/MODIFIER); CHIC2 (7.4 kb); MORF4L2P1 (15 kb); GSX2 (27 kb)	FIP1L1:protein_coding(KNOWN); RP11-571I18.2:pseudogene(KNOWN); CHIC2:protein_coding(KNOWN); MORF4L2P1:pseudogene(KNOWN); GSX2:protein_coding(KNOWN)	FIP1L1: factor interacting with PAPOLA and CPSF1 (0 kb)	6.126	0.8149	6	6		0.585 Vertex-wise cortical surface area // 0.584 Subcortical volume (MOSTest) // 0.584 Hippocampal left GC-ML-DG volume (body) // 0.584 Corpus callosum Mid-posterior volume // 0.584 Corpus callosum volume (MOSTest) // 0.575 Vertex-wise cortical thickness // 0.575 Cortical surface area // 0.575 Cortical thickness // 0.575 Vertex-wise sulcal depth // 0.575 Corpus callosum volume // 0.575 Corpus cal…	CHIC2 | GSH2 | GSX2 | LNX1 | RP11-89B16.1 | RPL21P44 | unnamed	CPNE2 | NRIP1 | PHGDH	CHIC2, FIP1L1, GSX2, RP11-89B16.1, RPL21P44	170825, 26511, 402176, 81608		Signaling by PDGFR in disease:FIP1L1 | Diseases of signal transduction by growth factor receptors and second messengers:FIP1L1	systemic mastocytosis:FIP1L1 | mastocytosis:FIP1L1 | leukocyte disease:FIP1L1 | myeloid leukemia:CHIC2 | acute myeloid leukemia:CHIC2	positive regulation of Notch signaling pathway:GSX2 | regulation of Notch signaling pathway:GSX2 | Notch signaling pathway:GSX2 | positive regulation of neurogenesis:GSX2 | positive regulation of nervous system development:GSX2 | regulation of neurogenesis:GSX2 | positive regulation of cell development:GSX2 | regulation of nervous system development:GSX2
4:54149955:T:C	4	4q12	55016122	C	T	0.0927	1	fish_all	18366	0.03533	0.9158	5e-04	0.5122	FIP1L1 (0 kb, intron/Intron/MODIFIER); GSX2 (47 kb); MORF4L2P1 (62 kb); PDGFRA (79 kb)	FIP1L1:protein_coding(KNOWN); GSX2:protein_coding(KNOWN); MORF4L2P1:pseudogene(KNOWN); PDGFRA:protein_coding(KNOWN)	FIP1L1: factor interacting with PAPOLA and CPSF1 (0 kb)	4.23	0.7335	5	5	Chromatin_Structure|DNase-seq|Huh7|, Chromatin_Structure|DNase-seq|Hepatocytes|, Chromatin_Structure|DNase-seq|Phte|, Chromatin_Structure|DNase-seq|Hsmm|, Chromatin_Structure|DNase-seq|Osteobl|, Chromatin_Structure|DNase-seq|Myometr|	NA	CHIC2 | GSX2 | KIT		CHIC2, FIP1L1, GSX2, PDGFRA	170825, 26511, 5156, 81608	Central carbon metabolism in cancer:PDGFRA | Phospholipase D signaling pathway:PDGFRA | Rap1 signaling pathway:PDGFRA | Ras signaling pathway:PDGFRA | MAPK signaling pathway:PDGFRA | PI3K-Akt signaling pathway:PDGFRA	Signaling by PDGFR in disease:FIP1L1,PDGFRA | Constitutive Signaling by Aberrant PI3K in Cancer:PDGFRA | Diseases of signal transduction by growth factor receptors and second messengers:FIP1L1,PDGFRA | PI3K/AKT Signaling in Cancer:PDGFRA | PI5P, PP2A and IER3 Regulate PI3K/AKT Signaling:PDGFRA | Negative regulation of the PI3K/AKT network:PDGFRA | PIP3 activates AKT signaling:PDGFRA | RAF/MAP kin…	fibrosarcoma of bone:PDGFRA | systemic mastocytosis:FIP1L1,PDGFRA | mastocytosis:FIP1L1,PDGFRA | endometrial stromal sarcoma:PDGFRA | neuroectodermal tumor:PDGFRA | endometrial stromal tumor:PDGFRA | leukocyte disease:FIP1L1,PDGFRA | acoustic neuroma:PDGFRA | sex cord-gonadal stromal tumor:PDGFRA | fibrosarcoma:PDGFRA | neurilemmoma:PDGFRA | neuroma:PDGFRA | seminoma:PDGFRA | nervous system benig…	positive regulation of phosphatidylinositol 3-kinase activity:PDGFRA | positive regulation of lipid kinase activity:PDGFRA | positive regulation of phospholipase C activity:PDGFRA | regulation of lipid kinase activity:PDGFRA | regulation of phospholipase C activity:PDGFRA | positive regulation of Notch signaling pathway:GSX2 | positive regulation of phospholipase activity:PDGFRA | regulation of p…
4:54187989:G:T	4	4q12	55054156	G	T	0.262	1	fish_all	18686	0.03887	0.9871	5e-04	0.5137	FIP1L1 (0 kb, intron/Intron/MODIFIER); PDGFRA (41 kb); GSX2 (85 kb); MORF4L2P1 (100 kb)	FIP1L1:protein_coding(KNOWN); PDGFRA:protein_coding(KNOWN); GSX2:protein_coding(KNOWN); MORF4L2P1:pseudogene(KNOWN)	FIP1L1: factor interacting with PAPOLA and CPSF1 (0 kb)	2.023	0.7051	5	5	Chromatin_Structure|DNase-seq|Hepg2|, Chromatin_Structure|DNase-seq|8988t|	0.475 Univariate microbial feature (order: bacteroidales) at the dorsal forearm (dry skin) // 0.458 Height // 0.372 Corneal astigmatism // 0.372 Corneal curvature // 0.367 Axial length // 0.362 Vertical cup-disc ratio (multi-trait analysis) // 0.362 Systolic blood pressure // 0.362 Pulse pressure // 0.362 Core binding factor acute myeloid leukemia // 0.336 Macular thickness // 0.332 Lymphocyte co…	CHIC2 | GSX2 | KIT | PDGFRA | unnamed		CHIC2, FIP1L1, GSX2, PDGFRA	170825, 26511, 5156, 81608	Central carbon metabolism in cancer:PDGFRA | Phospholipase D signaling pathway:PDGFRA | Rap1 signaling pathway:PDGFRA | Ras signaling pathway:PDGFRA | MAPK signaling pathway:PDGFRA | PI3K-Akt signaling pathway:PDGFRA	Signaling by PDGFR in disease:FIP1L1,PDGFRA | Constitutive Signaling by Aberrant PI3K in Cancer:PDGFRA | Diseases of signal transduction by growth factor receptors and second messengers:FIP1L1,PDGFRA | PI3K/AKT Signaling in Cancer:PDGFRA | PI5P, PP2A and IER3 Regulate PI3K/AKT Signaling:PDGFRA | Negative regulation of the PI3K/AKT network:PDGFRA | PIP3 activates AKT signaling:PDGFRA | RAF/MAP kin…	fibrosarcoma of bone:PDGFRA | systemic mastocytosis:FIP1L1,PDGFRA | mastocytosis:FIP1L1,PDGFRA | endometrial stromal sarcoma:PDGFRA | neuroectodermal tumor:PDGFRA | endometrial stromal tumor:PDGFRA | leukocyte disease:FIP1L1,PDGFRA | acoustic neuroma:PDGFRA | sex cord-gonadal stromal tumor:PDGFRA | fibrosarcoma:PDGFRA | neurilemmoma:PDGFRA | neuroma:PDGFRA | seminoma:PDGFRA | nervous system benig…	positive regulation of phosphatidylinositol 3-kinase activity:PDGFRA | positive regulation of lipid kinase activity:PDGFRA | positive regulation of phospholipase C activity:PDGFRA | regulation of lipid kinase activity:PDGFRA | regulation of phospholipase C activity:PDGFRA | positive regulation of Notch signaling pathway:GSX2 | positive regulation of phospholipase activity:PDGFRA | regulation of p…
4:54244249:G:T	4	4q12	55110416	G	T	0.0333	1	fish_all	18446	0.01303	0.8716	5e-04	0.5106	PDGFRA (0 kb, intron/NMD transcript/MODIFIER | intron/Intron/MODIFIER | nc-RNA/Non coding transcript/MODIFIER); FIP1L1 (0 kb, intron/Intron/MODIFIER); GSX2 (140 kb); MORF4L2P1 (160 kb)	PDGFRA:protein_coding(KNOWN); FIP1L1:protein_coding(KNOWN); GSX2:protein_coding(KNOWN); MORF4L2P1:pseudogene(KNOWN)	PDGFRA: platelet-derived growth factor receptor, alpha polypeptide (0 kb)	0.158	0.4897	7	7		NA	SRD5A3-AS1		CHIC2, FIP1L1, GSX2, PDGFRA	170825, 26511, 5156, 81608	Central carbon metabolism in cancer:PDGFRA | Phospholipase D signaling pathway:PDGFRA | Rap1 signaling pathway:PDGFRA | Ras signaling pathway:PDGFRA | MAPK signaling pathway:PDGFRA | PI3K-Akt signaling pathway:PDGFRA	Signaling by PDGFR in disease:FIP1L1,PDGFRA | Constitutive Signaling by Aberrant PI3K in Cancer:PDGFRA | Diseases of signal transduction by growth factor receptors and second messengers:FIP1L1,PDGFRA | PI3K/AKT Signaling in Cancer:PDGFRA | PI5P, PP2A and IER3 Regulate PI3K/AKT Signaling:PDGFRA | Negative regulation of the PI3K/AKT network:PDGFRA | PIP3 activates AKT signaling:PDGFRA | RAF/MAP kin…	fibrosarcoma of bone:PDGFRA | systemic mastocytosis:FIP1L1,PDGFRA | mastocytosis:FIP1L1,PDGFRA | endometrial stromal sarcoma:PDGFRA | neuroectodermal tumor:PDGFRA | endometrial stromal tumor:PDGFRA | leukocyte disease:FIP1L1,PDGFRA | acoustic neuroma:PDGFRA | sex cord-gonadal stromal tumor:PDGFRA | fibrosarcoma:PDGFRA | neurilemmoma:PDGFRA | neuroma:PDGFRA | seminoma:PDGFRA | nervous system benig…	positive regulation of phosphatidylinositol 3-kinase activity:PDGFRA | positive regulation of lipid kinase activity:PDGFRA | positive regulation of phospholipase C activity:PDGFRA | regulation of lipid kinase activity:PDGFRA | regulation of phospholipase C activity:PDGFRA | positive regulation of Notch signaling pathway:GSX2 | positive regulation of phospholipase activity:PDGFRA | regulation of p…
4:54369578:A:T	4	4q12	55235745	T	A	0.4947	1	fish_all	12315	0.04056	0.9553	5e-04	0.5162	PDGFRA (71 kb); FIP1L1 (74 kb)	PDGFRA:protein_coding(KNOWN); FIP1L1:protein_coding(KNOWN)	PDGFRA: platelet-derived growth factor receptor, alpha polypeptide (71 kb)	5.048	0.3873	6	6	Motifs|PWM|Oct-6|, Motifs|PWM|Oct-6|, Motifs|PWM|Isl2|, Motifs|PWM|Hoxb7|, Motifs|PWM|Hoxa7|, Motifs|PWM|Barx2|, Motifs|PWM|Dbx2|, Motifs|PWM|Pax6|, Motifs|PWM|Lmx1b|, Motifs|PWM|Lhx9|, Motifs|PWM|Lhx5|, Motifs|PWM|Lhx3|, Motifs|PWM|Lhx1|, Motifs|PWM|Hoxc6|, Motifs|PWM|Hoxb4|, Motifs|PWM|Prop-1|, Motifs|PWM|OTP|, Motifs|PWM|Lhx5|, Motifs|PWM|Alx3|, Motifs|PWM|Otp|, Motifs|PWM|Phox2a|, Motifs|PWM|…	0.947 Body mass index (MTAG) // 0.947 Body mass index // 0.305 Height // 0.304 Hemoglobin	KIT | RP11-231C18.1		AC006552.1, FIP1L1, PDGFRA, RP11-231C18.1	339978, 5156, 81608	Central carbon metabolism in cancer:PDGFRA | Phospholipase D signaling pathway:PDGFRA | Rap1 signaling pathway:PDGFRA | Ras signaling pathway:PDGFRA | MAPK signaling pathway:PDGFRA | PI3K-Akt signaling pathway:PDGFRA	Signaling by PDGFR in disease:FIP1L1,PDGFRA | Constitutive Signaling by Aberrant PI3K in Cancer:PDGFRA | Diseases of signal transduction by growth factor receptors and second messengers:FIP1L1,PDGFRA | PI3K/AKT Signaling in Cancer:PDGFRA | PI5P, PP2A and IER3 Regulate PI3K/AKT Signaling:PDGFRA | Negative regulation of the PI3K/AKT network:PDGFRA | PIP3 activates AKT signaling:PDGFRA | RAF/MAP kin…	fibrosarcoma of bone:PDGFRA | systemic mastocytosis:FIP1L1,PDGFRA | mastocytosis:FIP1L1,PDGFRA | endometrial stromal sarcoma:PDGFRA | neuroectodermal tumor:PDGFRA | endometrial stromal tumor:PDGFRA | leukocyte disease:FIP1L1,PDGFRA | acoustic neuroma:PDGFRA | sex cord-gonadal stromal tumor:PDGFRA | fibrosarcoma:PDGFRA | neurilemmoma:PDGFRA | neuroma:PDGFRA | seminoma:PDGFRA | nervous system benig…	positive regulation of phosphatidylinositol 3-kinase activity:PDGFRA | positive regulation of lipid kinase activity:PDGFRA | positive regulation of phospholipase C activity:PDGFRA | regulation of lipid kinase activity:PDGFRA | regulation of phospholipase C activity:PDGFRA | positive regulation of phospholipase activity:PDGFRA | regulation of phospholipase activity:PDGFRA | positive regulation of …
4:54398113:C:T	4	4q12	55264280	C	T	0.1167	1	fish_all	18686	0.04773	0.9836	5e-04	0.5223	PDGFRA (100 kb); FIP1L1 (100 kb)	PDGFRA:protein_coding(KNOWN); FIP1L1:protein_coding(KNOWN)	PDGFRA: platelet-derived growth factor receptor, alpha polypeptide (100 kb)	3.77	0.3815	6	6	Motifs|PWM|NR2E1|, Motifs|PWM|NR2E1|	NA	KIT | PDGFRA		AC006552.1, FIP1L1, PDGFRA	339978, 5156, 81608	Central carbon metabolism in cancer:PDGFRA | Phospholipase D signaling pathway:PDGFRA | Rap1 signaling pathway:PDGFRA | Ras signaling pathway:PDGFRA | MAPK signaling pathway:PDGFRA | PI3K-Akt signaling pathway:PDGFRA	Signaling by PDGFR in disease:FIP1L1,PDGFRA | Constitutive Signaling by Aberrant PI3K in Cancer:PDGFRA | Diseases of signal transduction by growth factor receptors and second messengers:FIP1L1,PDGFRA | PI3K/AKT Signaling in Cancer:PDGFRA | PI5P, PP2A and IER3 Regulate PI3K/AKT Signaling:PDGFRA | Negative regulation of the PI3K/AKT network:PDGFRA | PIP3 activates AKT signaling:PDGFRA | RAF/MAP kin…	fibrosarcoma of bone:PDGFRA | systemic mastocytosis:FIP1L1,PDGFRA | mastocytosis:FIP1L1,PDGFRA | endometrial stromal sarcoma:PDGFRA | neuroectodermal tumor:PDGFRA | endometrial stromal tumor:PDGFRA | leukocyte disease:FIP1L1,PDGFRA | acoustic neuroma:PDGFRA | sex cord-gonadal stromal tumor:PDGFRA | fibrosarcoma:PDGFRA | neurilemmoma:PDGFRA | neuroma:PDGFRA | seminoma:PDGFRA | nervous system benig…	positive regulation of phosphatidylinositol 3-kinase activity:PDGFRA | positive regulation of lipid kinase activity:PDGFRA | positive regulation of phospholipase C activity:PDGFRA | regulation of lipid kinase activity:PDGFRA | regulation of phospholipase C activity:PDGFRA | positive regulation of phospholipase activity:PDGFRA | regulation of phospholipase activity:PDGFRA | positive regulation of …
4:54399570:A:C	4	4q12	55265737	C	A	0.32	1	fish_all	12315	0.04229	0.9774	5e-04	0.5177	PDGFRA (100 kb); FIP1L1 (100 kb)	PDGFRA:protein_coding(KNOWN); FIP1L1:protein_coding(KNOWN)	PDGFRA: platelet-derived growth factor receptor, alpha polypeptide (100 kb)	2.071	0.4267	6	6	Motifs|PWM|LHX6|, Motifs|PWM|MAFB|, Motifs|PWM|MAFB|	NA	KIT | RP11-231C18.1	EPHX2	AC006552.1, FIP1L1, PDGFRA	339978, 5156, 81608	Central carbon metabolism in cancer:PDGFRA | Phospholipase D signaling pathway:PDGFRA | Rap1 signaling pathway:PDGFRA | Ras signaling pathway:PDGFRA | MAPK signaling pathway:PDGFRA | PI3K-Akt signaling pathway:PDGFRA	Signaling by PDGFR in disease:FIP1L1,PDGFRA | Constitutive Signaling by Aberrant PI3K in Cancer:PDGFRA | Diseases of signal transduction by growth factor receptors and second messengers:FIP1L1,PDGFRA | PI3K/AKT Signaling in Cancer:PDGFRA | PI5P, PP2A and IER3 Regulate PI3K/AKT Signaling:PDGFRA | Negative regulation of the PI3K/AKT network:PDGFRA | PIP3 activates AKT signaling:PDGFRA | RAF/MAP kin…	fibrosarcoma of bone:PDGFRA | systemic mastocytosis:FIP1L1,PDGFRA | mastocytosis:FIP1L1,PDGFRA | endometrial stromal sarcoma:PDGFRA | neuroectodermal tumor:PDGFRA | endometrial stromal tumor:PDGFRA | leukocyte disease:FIP1L1,PDGFRA | acoustic neuroma:PDGFRA | sex cord-gonadal stromal tumor:PDGFRA | fibrosarcoma:PDGFRA | neurilemmoma:PDGFRA | neuroma:PDGFRA | seminoma:PDGFRA | nervous system benig…	positive regulation of phosphatidylinositol 3-kinase activity:PDGFRA | positive regulation of lipid kinase activity:PDGFRA | positive regulation of phospholipase C activity:PDGFRA | regulation of lipid kinase activity:PDGFRA | regulation of phospholipase C activity:PDGFRA | positive regulation of phospholipase activity:PDGFRA | regulation of phospholipase activity:PDGFRA | positive regulation of …
4:54460523:T:TGA	4	4q12	55326690	TGA	T	0.2823	1	fish_all	5917	0.03758	0.8561	5e-04	0.5219	PDGFRA (160 kb); FIP1L1 (170 kb); KIT (200 kb)	PDGFRA:protein_coding(KNOWN); FIP1L1:protein_coding(KNOWN); KIT:protein_coding(KNOWN)	PDGFRA: platelet-derived growth factor receptor, alpha polypeptide (160 kb)	2.097		6	6	6:Motifs|PWM|COUP-TF=HNF-4|, Motifs|PWM|TCF-4|, Motifs|PWM|NR2F1|;6:NA	0.375 Height // 0.367 Hemoglobin // 0.325 Drinks per week // 0.312 C-reactive protein levels (MTAG) // 0.306 Response to amphetamines	KIT | PDGFRA		AC006552.1, FIP1L1, KIT, PDGFRA	339978, 3815, 5156, 81608	Central carbon metabolism in cancer:KIT,PDGFRA | Phospholipase D signaling pathway:KIT,PDGFRA | Rap1 signaling pathway:KIT,PDGFRA | Ras signaling pathway:KIT,PDGFRA | MAPK signaling pathway:KIT,PDGFRA | PI3K-Akt signaling pathway:KIT,PDGFRA	Signaling by PDGFR in disease:FIP1L1,PDGFRA | Constitutive Signaling by Aberrant PI3K in Cancer:KIT,PDGFRA | Diseases of signal transduction by growth factor receptors and second messengers:FIP1L1,PDGFRA,KIT | PI3K/AKT Signaling in Cancer:KIT,PDGFRA | PI5P, PP2A and IER3 Regulate PI3K/AKT Signaling:KIT,PDGFRA | Negative regulation of the PI3K/AKT network:KIT,PDGFRA | PIP3 activates AKT signaling:…	fibrosarcoma of bone:KIT,PDGFRA | systemic mastocytosis:FIP1L1,KIT,PDGFRA | mastocytosis:FIP1L1,KIT,PDGFRA | endometrial stromal sarcoma:KIT,PDGFRA | neuroectodermal tumor:KIT,PDGFRA | endometrial stromal tumor:KIT,PDGFRA | leukocyte disease:FIP1L1,KIT,PDGFRA | acoustic neuroma:KIT,PDGFRA | sex cord-gonadal stromal tumor:KIT,PDGFRA | fibrosarcoma:KIT,PDGFRA | neurilemmoma:KIT,PDGFRA | neuroma:KIT…	positive regulation of phosphatidylinositol 3-kinase activity:KIT,PDGFRA | positive regulation of lipid kinase activity:KIT,PDGFRA | positive regulation of phospholipase C activity:KIT,PDGFRA | regulation of lipid kinase activity:KIT,PDGFRA | regulation of phospholipase C activity:KIT,PDGFRA | positive regulation of Notch signaling pathway:KIT | positive regulation of phospholipase activity:KIT,P…
4:54472345:A:G	4	4q12	55338512	G	A	0.3646	1	fish_all	18686	0.03875	0.9666	5e-04	0.5142	PDGFRA (170 kb); FIP1L1 (180 kb); KIT (190 kb)	PDGFRA:protein_coding(KNOWN); FIP1L1:protein_coding(KNOWN); KIT:protein_coding(KNOWN)	PDGFRA: platelet-derived growth factor receptor, alpha polypeptide (170 kb)	1.761	0.7566	6	6	Motifs|PWM|HNF1|, Motifs|PWM|HNF1|, Motifs|PWM|HNF1A|	NA	KIT		AC006552.1, FIP1L1, KIT, PDGFRA	339978, 3815, 5156, 81608	Central carbon metabolism in cancer:KIT,PDGFRA | Phospholipase D signaling pathway:KIT,PDGFRA | Rap1 signaling pathway:KIT,PDGFRA | Ras signaling pathway:KIT,PDGFRA | MAPK signaling pathway:KIT,PDGFRA | PI3K-Akt signaling pathway:KIT,PDGFRA	Signaling by PDGFR in disease:FIP1L1,PDGFRA | Constitutive Signaling by Aberrant PI3K in Cancer:KIT,PDGFRA | Diseases of signal transduction by growth factor receptors and second messengers:FIP1L1,PDGFRA,KIT | PI3K/AKT Signaling in Cancer:KIT,PDGFRA | PI5P, PP2A and IER3 Regulate PI3K/AKT Signaling:KIT,PDGFRA | Negative regulation of the PI3K/AKT network:KIT,PDGFRA | PIP3 activates AKT signaling:…	fibrosarcoma of bone:KIT,PDGFRA | systemic mastocytosis:FIP1L1,KIT,PDGFRA | mastocytosis:FIP1L1,KIT,PDGFRA | endometrial stromal sarcoma:KIT,PDGFRA | neuroectodermal tumor:KIT,PDGFRA | endometrial stromal tumor:KIT,PDGFRA | leukocyte disease:FIP1L1,KIT,PDGFRA | acoustic neuroma:KIT,PDGFRA | sex cord-gonadal stromal tumor:KIT,PDGFRA | fibrosarcoma:KIT,PDGFRA | neurilemmoma:KIT,PDGFRA | neuroma:KIT…	positive regulation of phosphatidylinositol 3-kinase activity:KIT,PDGFRA | positive regulation of lipid kinase activity:KIT,PDGFRA | positive regulation of phospholipase C activity:KIT,PDGFRA | regulation of lipid kinase activity:KIT,PDGFRA | regulation of phospholipase C activity:KIT,PDGFRA | positive regulation of Notch signaling pathway:KIT | positive regulation of phospholipase activity:KIT,P…
4:53516157:G:A	4	4q12	54382324	G	A	0.467	1	fish_all	18180	0.06192	0.962	4e-04	0.5442	FIP1L1 (0 kb, intron/Intron/MODIFIER); LNX1 (0 kb, intron/Intron/MODIFIER); LNX1-AS1 (0 kb, intron/Intron/MODIFIER | nc-RNA/Non coding transcript/MODIFIER); LNX1-AS2 (77 kb)	FIP1L1:protein_coding(KNOWN); LNX1:protein_coding(KNOWN); LNX1-AS1:antisense(KNOWN); LNX1-AS2:sense_intronic(KNOWN)	FIP1L1: factor interacting with PAPOLA and CPSF1 (0 kb)	4.835	0.6331	7	7		NA	DANCR | LNX1 | LNX1-AS1 | SCFD2 | USP46		FIP1L1, LNX1, LNX1-AS1, LNX1-AS2	100873939, 100873955, 81608, 84708		Signaling by PDGFR in disease:FIP1L1 | Diseases of signal transduction by growth factor receptors and second messengers:FIP1L1	systemic mastocytosis:FIP1L1 | mastocytosis:FIP1L1 | leukocyte disease:FIP1L1
4:53526544:A:G	4	4q12	54392711	G	A	0.0148	1	fish_all	18660	0.02545	0.9278	4e-04	0.5398	FIP1L1 (0 kb, intron/Intron/MODIFIER); LNX1 (0 kb, intron/Intron/MODIFIER); LNX1-AS1 (0 kb, intron/Intron/MODIFIER | nc-RNA/Non coding transcript/MODIFIER | near_gene/Downstream gene/MODIFIER); LNX1-AS2 (66 kb)	FIP1L1:protein_coding(KNOWN); LNX1:protein_coding(KNOWN); LNX1-AS1:antisense(KNOWN); LNX1-AS2:sense_intronic(KNOWN)	FIP1L1: factor interacting with PAPOLA and CPSF1 (0 kb)	10.27	0.8927	7	7		1 Response to paliperidone in schizophrenia (PANSS score) // 0.394 Response to paliperidone in schizophrenia (CGI-S score)	FIP1L1 | SCFD2 | USP46		FIP1L1, LNX1, LNX1-AS1, LNX1-AS2	100873939, 100873955, 81608, 84708		Signaling by PDGFR in disease:FIP1L1 | Diseases of signal transduction by growth factor receptors and second messengers:FIP1L1	systemic mastocytosis:FIP1L1 | mastocytosis:FIP1L1 | leukocyte disease:FIP1L1
4:53545367:A:G	4	4q12	54411534	G	A	0.1613	1	fish_all	18567	0.05538	0.994	4e-04	0.5292	FIP1L1 (0 kb, intron/Intron/MODIFIER); LNX1 (0 kb, intron/Intron/MODIFIER); LNX1-AS1 (0 kb, intron/Intron/MODIFIER | nc-RNA/Non coding transcript/MODIFIER); LNX1-AS2 (48 kb)	FIP1L1:protein_coding(KNOWN); LNX1:protein_coding(KNOWN); LNX1-AS1:antisense(KNOWN); LNX1-AS2:sense_intronic(KNOWN)	FIP1L1: factor interacting with PAPOLA and CPSF1 (0 kb)	3.092	0.6914	2b	2	Motifs|PWM|TBX15|, Motifs|Footprinting|TBX15|H1hesc, Chromatin_Structure|DNase-seq|H1hesc|, Chromatin_Structure|DNase-seq|H7es|Diffa5d, Chromatin_Structure|DNase-seq|Hrpe|, Chromatin_Structure|DNase-seq|Nt2d1|, Chromatin_Structure|DNase-seq|H7es|, Protein_Binding|ChIP-seq|TEAD4|H1-hESC|	0.374 Mean arterial pressure // 0.374 Systolic blood pressure // 0.307 Core binding factor acute myeloid leukemia	FIP1L1 | LNX1 | LNX1-AS1 | SCFD2	ADAMTS18	FIP1L1, LNX1, LNX1-AS1, LNX1-AS2	100873939, 100873955, 81608, 84708		Signaling by PDGFR in disease:FIP1L1 | Diseases of signal transduction by growth factor receptors and second messengers:FIP1L1	systemic mastocytosis:FIP1L1 | mastocytosis:FIP1L1 | leukocyte disease:FIP1L1
4:53545760:A:G	4	4q12	54411927	G	A	0.1612	1	fish_all	18577	0.05731	0.9923	4e-04	0.5312	FIP1L1 (0 kb, intron/Intron/MODIFIER); LNX1 (0 kb, intron/Intron/MODIFIER); LNX1-AS1 (0 kb, intron/Intron/MODIFIER | nc-RNA/Non coding transcript/MODIFIER); LNX1-AS2 (47 kb)	FIP1L1:protein_coding(KNOWN); LNX1:protein_coding(KNOWN); LNX1-AS1:antisense(KNOWN); LNX1-AS2:sense_intronic(KNOWN)	FIP1L1: factor interacting with PAPOLA and CPSF1 (0 kb)	1.884	0.5269	7	7		0.374 Mean arterial pressure // 0.374 Systolic blood pressure // 0.307 Core binding factor acute myeloid leukemia	FIP1L1 | LNX1 | LNX1-AS1 | SCFD2	ADAMTS18	FIP1L1, LNX1, LNX1-AS1, LNX1-AS2	100873939, 100873955, 81608, 84708		Signaling by PDGFR in disease:FIP1L1 | Diseases of signal transduction by growth factor receptors and second messengers:FIP1L1	systemic mastocytosis:FIP1L1 | mastocytosis:FIP1L1 | leukocyte disease:FIP1L1
4:53582312:C:T	4	4q12	54448479	C	T	0.0205	1	fish_all	18686	0.03444	0.9605	4e-04	0.5456	FIP1L1 (0 kb, intron/Intron/MODIFIER); LNX1 (0 kb, intron/Intron/MODIFIER | nc-RNA/Non coding transcript/MODIFIER); LNX1-AS2 (11 kb); LNX1-AS1 (33 kb)	FIP1L1:protein_coding(KNOWN); LNX1:protein_coding(KNOWN); LNX1-AS2:sense_intronic(KNOWN); LNX1-AS1:antisense(KNOWN)	FIP1L1: factor interacting with PAPOLA and CPSF1 (0 kb)	5.283	0.6708	3a	3	Motifs|PWM|AREB6|, Chromatin_Structure|FAIRE|UrotsaUt189|, Chromatin_Structure|FAIRE|Nhek|, Chromatin_Structure|DNase-seq|Hepg2|, Chromatin_Structure|DNase-seq|Mcf7|, Chromatin_Structure|DNase-seq|Fibrop|, Chromatin_Structure|DNase-seq|H7es|, Chromatin_Structure|FAIRE|K562|, Chromatin_Structure|DNase-seq|Caco2|, Chromatin_Structure|DNase-seq|Nhek|, Chromatin_Structure|DNase-seq|Hrce|, Protein_Bin…	NA	LNX1		FIP1L1, LNX1, LNX1-AS1, LNX1-AS2	100873939, 100873955, 81608, 84708		Signaling by PDGFR in disease:FIP1L1 | Diseases of signal transduction by growth factor receptors and second messengers:FIP1L1	systemic mastocytosis:FIP1L1 | mastocytosis:FIP1L1 | leukocyte disease:FIP1L1
4:53586917:T:C	4	4q12	54453084	C	T	0.2254	1	fish_all	18686	0.05693	0.9927	4e-04	0.5328	FIP1L1 (0 kb, intron/Intron/MODIFIER); LNX1 (0 kb, intron/Intron/MODIFIER | nc-RNA/Non coding transcript/MODIFIER); LNX1-AS2 (6 kb); LNX1-AS1 (37 kb)	FIP1L1:protein_coding(KNOWN); LNX1:protein_coding(KNOWN); LNX1-AS2:sense_intronic(KNOWN); LNX1-AS1:antisense(KNOWN)	FIP1L1: factor interacting with PAPOLA and CPSF1 (0 kb)	2.028	0.7844	5	5	Chromatin_Structure|DNase-seq|Fibrop|	0.843 Total amyloid (SNP x SNP interaction) // 0.528 Lobe attachment (rater-scored or self-reported) // 0.486 Core binding factor acute myeloid leukemia	DANCR | LNX1 | LNX1-AS1 | USP46		FIP1L1, LNX1, LNX1-AS1, LNX1-AS2, USP46	100873939, 100873955, 64854, 81608, 84708		Signaling by PDGFR in disease:FIP1L1 | Diseases of signal transduction by growth factor receptors and second messengers:FIP1L1	systemic mastocytosis:FIP1L1 | mastocytosis:FIP1L1 | leukocyte disease:FIP1L1	modulation of chemical synaptic transmission:USP46 | regulation of trans-synaptic signaling:USP46
4:53614980:ATCTG:A	4	4q12	54481147	ATCTG	A	0.2755	1	fish_all	11980	0.06326	0.9919	4e-04	0.5386	FIP1L1 (0 kb, intron/Intron/MODIFIER); LNX1 (0 kb, intron/Intron/MODIFIER | nc-RNA/Non coding transcript/MODIFIER); LNX1-AS2 (11 kb); LNX1-AS1 (65 kb)	FIP1L1:protein_coding(KNOWN); LNX1:protein_coding(KNOWN); LNX1-AS2:sense_intronic(KNOWN); LNX1-AS1:antisense(KNOWN)	FIP1L1: factor interacting with PAPOLA and CPSF1 (0 kb)	0.963		5	5		0.964 Lobe attachment (rater-scored or self-reported) // 0.655 Total amyloid (SNP x SNP interaction) // 0.314 Core binding factor acute myeloid leukemia	LNX1 | LNX1-AS1 | RP11-177B4.1 | USP46		FIP1L1, Hs.164463, LNX1, LNX1-AS2, RP11-317M11.1, USP46	100506444, 100873955, 64854, 81608, 84708		Signaling by PDGFR in disease:FIP1L1 | Diseases of signal transduction by growth factor receptors and second messengers:FIP1L1	systemic mastocytosis:FIP1L1 | mastocytosis:FIP1L1 | leukocyte disease:FIP1L1	modulation of chemical synaptic transmission:USP46 | regulation of trans-synaptic signaling:USP46
4:53631120:C:G	4	4q12	54497287	G	C	0.2972	1	fish_all	18686	0.04846	0.9956	4e-04	0.525	FIP1L1 (0 kb, intron/Intron/MODIFIER); LNX1 (0 kb, intron/Intron/MODIFIER | nc-RNA/Non coding transcript/MODIFIER); LNX1-AS2 (27 kb); LNX1-AS1 (82 kb)	FIP1L1:protein_coding(KNOWN); LNX1:protein_coding(KNOWN); LNX1-AS2:sense_intronic(KNOWN); LNX1-AS1:antisense(KNOWN)	FIP1L1: factor interacting with PAPOLA and CPSF1 (0 kb)	0.306	0.4379	6	6	Motifs|PWM|STAT6|	0.599 Diffuse plaques (SNP x SNP interaction)	LNX1 | PDGFRA | RP11-177B4.1 | USP46		FIP1L1, LNX1, LNX1-AS2, RP11-317M11.1	100506444, 100873955, 81608, 84708		Signaling by PDGFR in disease:FIP1L1 | Diseases of signal transduction by growth factor receptors and second messengers:FIP1L1	systemic mastocytosis:FIP1L1 | mastocytosis:FIP1L1 | leukocyte disease:FIP1L1
4:53655654:C:A	4	4q12	54521821	C	A	0.0215	1	fish_all	18540	0.02897	0.8637	4e-04	0.5364	FIP1L1 (0 kb, intron/Intron/MODIFIER); LNX1 (0 kb, intron/Intron/MODIFIER | near_gene/Upstream gene/MODIFIER); RP11-317M11.1 (3.6 kb, near_gene/Upstream gene/MODIFIER); LNX1-AS2 (52 kb)	FIP1L1:protein_coding(KNOWN); LNX1:protein_coding(KNOWN); RP11-317M11.1:sense_intronic(KNOWN); LNX1-AS2:sense_intronic(KNOWN)	FIP1L1: factor interacting with PAPOLA and CPSF1 (0 kb)	7.993	0.692	6	6		NA			FIP1L1, LNX1, LNX1-AS2, RP11-317M11.1	100506444, 100873955, 81608, 84708		Signaling by PDGFR in disease:FIP1L1 | Diseases of signal transduction by growth factor receptors and second messengers:FIP1L1	systemic mastocytosis:FIP1L1 | mastocytosis:FIP1L1 | leukocyte disease:FIP1L1
4:53665477:A:G	4	4q12	54531644	G	A	0.0172	1	fish_all	18387	0.01625	0.8228	4e-04	0.5438	FIP1L1 (0 kb, intron/Intron/MODIFIER); LNX1 (0 kb, intron/Intron/MODIFIER); RP11-317M11.1 (0 kb, intron/Intron/MODIFIER | nc-RNA/Non coding transcript/MODIFIER); LNX1-AS2 (61 kb)	FIP1L1:protein_coding(KNOWN); LNX1:protein_coding(KNOWN); RP11-317M11.1:sense_intronic(KNOWN); LNX1-AS2:sense_intronic(KNOWN)	FIP1L1: factor interacting with PAPOLA and CPSF1 (0 kb)	3.489	0.6509	6	6		NA	DANCR | SNORA26		FIP1L1, LNX1, LNX1-AS2, RP11-317M11.1	100506444, 100873955, 81608, 84708		Signaling by PDGFR in disease:FIP1L1 | Diseases of signal transduction by growth factor receptors and second messengers:FIP1L1	systemic mastocytosis:FIP1L1 | mastocytosis:FIP1L1 | leukocyte disease:FIP1L1
4:53690114:C:CT	4	4q12	54556281	C	CT	0.3477	1	fish_all	18607	0.0551	0.9839	4e-04	0.534	FIP1L1 (0 kb, intron/Intron/MODIFIER); LNX1 (0 kb, intron/Intron/MODIFIER); RP11-317M11.1 (0 kb, intron/Intron/MODIFIER | nc-RNA/Non coding transcript/MODIFIER); LNX1-AS2 (86 kb)	FIP1L1:protein_coding(KNOWN); LNX1:protein_coding(KNOWN); RP11-317M11.1:sense_intronic(KNOWN); LNX1-AS2:sense_intronic(KNOWN)	FIP1L1: factor interacting with PAPOLA and CPSF1 (0 kb)	2.695		7	7		0.327 Fibromuscular dysplasia	LNX1 | RP11-317M11.1	POLR1A	FIP1L1, LNX1, LNX1-AS2, RP11-317M11.1	100506444, 100873955, 81608, 84708		Signaling by PDGFR in disease:FIP1L1 | Diseases of signal transduction by growth factor receptors and second messengers:FIP1L1	systemic mastocytosis:FIP1L1 | mastocytosis:FIP1L1 | leukocyte disease:FIP1L1
4:53691402:C:A	4	4q12	54557569	C	A	0.1562	1	fish_all	18659	0.05278	0.991	4e-04	0.5259	FIP1L1 (0 kb, intron/Intron/MODIFIER); LNX1 (0 kb, intron/Intron/MODIFIER); RP11-317M11.1 (0 kb, intron/Intron/MODIFIER | nc-RNA/Non coding transcript/MODIFIER | near_gene/Upstream gene/MODIFIER); LNX1-AS2 (87 kb)	FIP1L1:protein_coding(KNOWN); LNX1:protein_coding(KNOWN); RP11-317M11.1:sense_intronic(KNOWN); LNX1-AS2:sense_intronic(KNOWN)	FIP1L1: factor interacting with PAPOLA and CPSF1 (0 kb)	7.691	0.7815	6	6	Single_Nucleotides|eQTL|Hs.164463|Lymphoblastoid|cis	0.399 Height // 0.319 Coronary artery disease	LNX1 | RP11-317M11.1		FIP1L1, Hs.164463, LNX1, LNX1-AS2, RP11-317M11.1	100506444, 100873955, 81608, 84708		Signaling by PDGFR in disease:FIP1L1 | Diseases of signal transduction by growth factor receptors and second messengers:FIP1L1	systemic mastocytosis:FIP1L1 | mastocytosis:FIP1L1 | leukocyte disease:FIP1L1
4:53691766:C:A	4	4q12	54557933	C	A	0.1562	1	fish_all	18665	0.05343	0.9918	4e-04	0.5276	FIP1L1 (0 kb, intron/Intron/MODIFIER); LNX1 (0 kb, intron/Intron/MODIFIER); RP11-317M11.1 (0 kb, intron/Intron/MODIFIER | nc-RNA/Non coding transcript/MODIFIER | near_gene/Upstream gene/MODIFIER); LNX1-AS2 (88 kb)	FIP1L1:protein_coding(KNOWN); LNX1:protein_coding(KNOWN); RP11-317M11.1:sense_intronic(KNOWN); LNX1-AS2:sense_intronic(KNOWN)	FIP1L1: factor interacting with PAPOLA and CPSF1 (0 kb)	6.282	0.8104	6	6	Single_Nucleotides|eQTL|Hs.164463|Lymphoblastoid|cis	0.399 Height // 0.319 Coronary artery disease	LNX1 | RP11-317M11.1		FIP1L1, Hs.164463, LNX1, LNX1-AS2, RP11-317M11.1	100506444, 100873955, 81608, 84708		Signaling by PDGFR in disease:FIP1L1 | Diseases of signal transduction by growth factor receptors and second messengers:FIP1L1	systemic mastocytosis:FIP1L1 | mastocytosis:FIP1L1 | leukocyte disease:FIP1L1
4:53692132:T:C	4	4q12	54558299	C	T	0.3355	1	fish_all	18667	0.05838	0.9967	4e-04	0.5379	FIP1L1 (0 kb, intron/Intron/MODIFIER); LNX1 (0 kb, intron/Intron/MODIFIER); RP11-317M11.1 (0 kb, intron/Intron/MODIFIER | nc-RNA/Non coding transcript/MODIFIER | near_gene/Upstream gene/MODIFIER); LNX1-AS2 (88 kb)	FIP1L1:protein_coding(KNOWN); LNX1:protein_coding(KNOWN); RP11-317M11.1:sense_intronic(KNOWN); LNX1-AS2:sense_intronic(KNOWN)	FIP1L1: factor interacting with PAPOLA and CPSF1 (0 kb)	1.198	0.6976	7	7	Chromatin_Structure|FAIRE|Nhbe|	1 Height	LNX1 | RP11-317M11.1	POLR1A	FIP1L1, LNX1, LNX1-AS2, RP11-317M11.1	100506444, 100873955, 81608, 84708		Signaling by PDGFR in disease:FIP1L1 | Diseases of signal transduction by growth factor receptors and second messengers:FIP1L1	systemic mastocytosis:FIP1L1 | mastocytosis:FIP1L1 | leukocyte disease:FIP1L1
4:53693571:C:T	4	4q12	54559738	C	T	0.1569	1	fish_all	18686	0.04814	0.9992	4e-04	0.5228	FIP1L1 (0 kb, intron/Intron/MODIFIER); LNX1 (0 kb, intron/Intron/MODIFIER); RP11-317M11.1 (0 kb, intron/Intron/MODIFIER | nc-RNA/Non coding transcript/MODIFIER | near_gene/Upstream gene/MODIFIER); LNX1-AS2 (90 kb)	FIP1L1:protein_coding(KNOWN); LNX1:protein_coding(KNOWN); RP11-317M11.1:sense_intronic(KNOWN); LNX1-AS2:sense_intronic(KNOWN)	FIP1L1: factor interacting with PAPOLA and CPSF1 (0 kb)	2.37	0.4816	5	5	Motifs|PWM|SRF|, Chromatin_Structure|DNase-seq|M059j|, Chromatin_Structure|DNase-seq|Hbvp|, Chromatin_Structure|DNase-seq|Lncap|, Chromatin_Structure|DNase-seq|Wi38|, Chromatin_Structure|DNase-seq|Ag04450|, Chromatin_Structure|DNase-seq|Nhlf|, Chromatin_Structure|DNase-seq|Hrce|, Chromatin_Structure|DNase-seq|Hipe|, Chromatin_Structure|DNase-seq|Hah|, Chromatin_Structure|DNase-seq|Hcpe|, Chromati…	0.394 Height // 0.315 Coronary artery disease	LNX1 | RP11-317M11.1		FIP1L1, Hs.164463, LNX1, LNX1-AS2, RP11-317M11.1	100506444, 100873955, 81608, 84708		Signaling by PDGFR in disease:FIP1L1 | Diseases of signal transduction by growth factor receptors and second messengers:FIP1L1	systemic mastocytosis:FIP1L1 | mastocytosis:FIP1L1 | leukocyte disease:FIP1L1
4:53704110:T:C	4	4q12	54570277	C	T	0.4903	1	fish_all	18686	0.04531	0.992	4e-04	0.5246	FIP1L1 (0 kb, intron/Intron/MODIFIER); RP11-317M11.1 (0 kb, intron/Intron/MODIFIER | nc-RNA/Non coding transcript/MODIFIER); LNX1 (2.7 kb, near_gene/Upstream gene/MODIFIER); LNX1-AS2 (100 kb)	FIP1L1:protein_coding(KNOWN); RP11-317M11.1:sense_intronic(KNOWN); LNX1:protein_coding(KNOWN); LNX1-AS2:sense_intronic(KNOWN)	FIP1L1: factor interacting with PAPOLA and CPSF1 (0 kb)	4.821	0.6646	5	5	Chromatin_Structure|DNase-seq|Be2c|	0.761 Body mass index // 0.493 Fibromuscular dysplasia // 0.431 Coronary artery disease // 0.389 Lung function (FEV1/FVC) // 0.382 Carotid intima media thickness // 0.322 Chronic obstructive pulmonary disease liability (machine learning-based score)	KIT | LNX1 | RP11-317M11.1 | unnamed	ALOX5AP | C1QC | C3 | CD14 | FCER1G | FPR1 | HCLS1 | IFI30 | POLR1A | RHBDF2 | SLC1A5 | SLC2A5 | TLR2 | WAS	FIP1L1, LNX1, LNX1-AS2, RP11-317M11.1	100506444, 100873955, 81608, 84708		Signaling by PDGFR in disease:FIP1L1 | Diseases of signal transduction by growth factor receptors and second messengers:FIP1L1	systemic mastocytosis:FIP1L1 | mastocytosis:FIP1L1 | leukocyte disease:FIP1L1
4:53705395:G:A	4	4q12	54571562	G	A	0.1846	1	fish_all	18685	0.06819	0.992	4e-04	0.5452	FIP1L1 (0 kb, intron/Intron/MODIFIER); RP11-317M11.1 (0 kb, intron/Intron/MODIFIER | nc-RNA/Non coding transcript/MODIFIER); LNX1 (4 kb, near_gene/Upstream gene/MODIFIER); LNX1-AS2 (100 kb)	FIP1L1:protein_coding(KNOWN); RP11-317M11.1:sense_intronic(KNOWN); LNX1:protein_coding(KNOWN); LNX1-AS2:sense_intronic(KNOWN)	FIP1L1: factor interacting with PAPOLA and CPSF1 (0 kb)	3.36	0.5756	1b	1	Single_Nucleotides|eQTL|Hs.164463|Lymphoblastoid|cis, Motifs|PWM|VDR|, Motifs|PWM|HNF4A|, Motifs|PWM|HNF4A|, Motifs|Footprinting|FXRinvertedrepeat1|Gm12878, Motifs|Footprinting|FXRinvertedrepeat1|Gm12892, Motifs|PWM|FXRinvertedrepeat1|, Chromatin_Structure|FAIRE|Gm18507|, Chromatin_Structure|DNase-seq|Hmvecdlyad|, Chromatin_Structure|DNase-seq|Cd20ro01778|, Chromatin_Structure|DNase-seq|Hmvecdbln…	0.952 Coronary artery disease // 0.47 Fibromuscular dysplasia	FIP1L1 | RP11-317M11.1		FIP1L1, LNX1, LNX1-AS2, RP11-317M11.1	100506444, 100873955, 81608, 84708		Signaling by PDGFR in disease:FIP1L1 | Diseases of signal transduction by growth factor receptors and second messengers:FIP1L1	systemic mastocytosis:FIP1L1 | mastocytosis:FIP1L1 | leukocyte disease:FIP1L1
4:53705442:C:T	4	4q12	54571609	C	T	0.4903	1	fish_all	18649	0.04455	0.9919	4e-04	0.5232	FIP1L1 (0 kb, intron/Intron/MODIFIER); RP11-317M11.1 (0 kb, intron/Intron/MODIFIER | nc-RNA/Non coding transcript/MODIFIER); LNX1 (4 kb, near_gene/Upstream gene/MODIFIER); LNX1-AS2 (100 kb)	FIP1L1:protein_coding(KNOWN); RP11-317M11.1:sense_intronic(KNOWN); LNX1:protein_coding(KNOWN); LNX1-AS2:sense_intronic(KNOWN)	FIP1L1: factor interacting with PAPOLA and CPSF1 (0 kb)	6.898	0.8051	2b	2	Motifs|Footprinting|ELF5|Gm12878, Motifs|PWM|ELF5|, Motifs|PWM|ELF5|, Motifs|PWM|Elf3|, Chromatin_Structure|FAIRE|Gm18507|, Chromatin_Structure|DNase-seq|Gm12865|, Chromatin_Structure|DNase-seq|Gm12878|, Chromatin_Structure|DNase-seq|Hmvecdblad|, Chromatin_Structure|DNase-seq|Gm12864|, Chromatin_Structure|FAIRE|Gm19239|, Chromatin_Structure|DNase-seq|Hmvecdlyneo|, Chromatin_Structure|DNase-seq|Gm…	0.749 Body mass index // 0.495 Fibromuscular dysplasia // 0.432 Coronary artery disease // 0.392 Lung function (FEV1/FVC) // 0.373 Carotid intima media thickness // 0.326 Chronic obstructive pulmonary disease liability (machine learning-based score)	KIT | LNX1 | RP11-317M11.1 | unnamed	ALOX5AP | C1QC | C3 | CD14 | FCER1G | FPR1 | HCLS1 | IFI30 | POLR1A | RHBDF2 | SLC1A5 | SLC2A5 | TLR2 | WAS	FIP1L1, LNX1, LNX1-AS2, RP11-317M11.1	100506444, 100873955, 81608, 84708		Signaling by PDGFR in disease:FIP1L1 | Diseases of signal transduction by growth factor receptors and second messengers:FIP1L1	systemic mastocytosis:FIP1L1 | mastocytosis:FIP1L1 | leukocyte disease:FIP1L1
4:53705463:T:C	4	4q12	54571630	C	T	0.4904	1	fish_all	18649	0.045	0.9916	4e-04	0.5237	FIP1L1 (0 kb, intron/Intron/MODIFIER); RP11-317M11.1 (0 kb, intron/Intron/MODIFIER | nc-RNA/Non coding transcript/MODIFIER); LNX1 (4.1 kb, near_gene/Upstream gene/MODIFIER); LNX1-AS2 (100 kb)	FIP1L1:protein_coding(KNOWN); RP11-317M11.1:sense_intronic(KNOWN); LNX1:protein_coding(KNOWN); LNX1-AS2:sense_intronic(KNOWN)	FIP1L1: factor interacting with PAPOLA and CPSF1 (0 kb)	1.404	0.8247	4	4	Chromatin_Structure|FAIRE|Gm18507|, Chromatin_Structure|DNase-seq|Hmvecdblad|, Chromatin_Structure|FAIRE|Gm19239|, Chromatin_Structure|DNase-seq|Hmvecdlyneo|, Chromatin_Structure|DNase-seq|Gm06990|, Chromatin_Structure|DNase-seq|Hcpe|, Chromatin_Structure|DNase-seq|Lncap|, Chromatin_Structure|DNase-seq|Ag09309|, Chromatin_Structure|DNase-seq|Wi38|, Chromatin_Structure|DNase-seq|Wi38|Ohtam, Protei…	0.749 Body mass index // 0.495 Fibromuscular dysplasia // 0.432 Coronary artery disease // 0.392 Lung function (FEV1/FVC) // 0.373 Carotid intima media thickness // 0.326 Chronic obstructive pulmonary disease liability (machine learning-based score)	KIT | LNX1 | RP11-317M11.1 | unnamed	ALOX5AP | C1QC | C3 | CD14 | FCER1G | FPR1 | HCLS1 | IFI30 | POLR1A | RHBDF2 | SLC1A5 | SLC2A5 | TLR2 | WAS	FIP1L1, LNX1, LNX1-AS2, RP11-317M11.1	100506444, 100873955, 81608, 84708		Signaling by PDGFR in disease:FIP1L1 | Diseases of signal transduction by growth factor receptors and second messengers:FIP1L1	systemic mastocytosis:FIP1L1 | mastocytosis:FIP1L1 | leukocyte disease:FIP1L1
4:53708107:T:C	4	4q12	54574274	C	T	0.1849	1	fish_all	18686	0.06609	0.9926	4e-04	0.5423	FIP1L1 (0 kb, intron/Intron/MODIFIER); RP11-317M11.1 (0 kb, intron/Intron/MODIFIER | nc-RNA/Non coding transcript/MODIFIER); LNX1 (6.7 kb); LNX1-AS2 (100 kb)	FIP1L1:protein_coding(KNOWN); RP11-317M11.1:sense_intronic(KNOWN); LNX1:protein_coding(KNOWN); LNX1-AS2:sense_intronic(KNOWN)	FIP1L1: factor interacting with PAPOLA and CPSF1 (0 kb)	3.11	0.7235	6	6	Single_Nucleotides|eQTL|Hs.164463|Lymphoblastoid|cis	0.958 Coronary artery disease // 0.469 Fibromuscular dysplasia	FIP1L1 | RP11-317M11.1		FIP1L1, LNX1, LNX1-AS2, RP11-317M11.1	100506444, 100873955, 81608, 84708		Signaling by PDGFR in disease:FIP1L1 | Diseases of signal transduction by growth factor receptors and second messengers:FIP1L1	systemic mastocytosis:FIP1L1 | mastocytosis:FIP1L1 | leukocyte disease:FIP1L1
4:53708307:C:A	4	4q12	54574474	C	A	0.1848	1	fish_all	18686	0.06561	0.9931	4e-04	0.542	FIP1L1 (0 kb, intron/Intron/MODIFIER); RP11-317M11.1 (0 kb, intron/Intron/MODIFIER | nc-RNA/Non coding transcript/MODIFIER); LNX1 (6.9 kb); LNX1-AS2 (100 kb)	FIP1L1:protein_coding(KNOWN); RP11-317M11.1:sense_intronic(KNOWN); LNX1:protein_coding(KNOWN); LNX1-AS2:sense_intronic(KNOWN)	FIP1L1: factor interacting with PAPOLA and CPSF1 (0 kb)	4.866	0.4414	1f	1	Single_Nucleotides|eQTL|Hs.164463|Lymphoblastoid|cis, Motifs|PWM|HEB|, Motifs|PWM|AP-4|, Chromatin_Structure|DNase-seq|Gm12865|	0.952 Coronary artery disease // 0.47 Fibromuscular dysplasia	FIP1L1 | RP11-317M11.1		FIP1L1, LNX1, LNX1-AS2, RP11-317M11.1	100506444, 100873955, 81608, 84708		Signaling by PDGFR in disease:FIP1L1 | Diseases of signal transduction by growth factor receptors and second messengers:FIP1L1	systemic mastocytosis:FIP1L1 | mastocytosis:FIP1L1 | leukocyte disease:FIP1L1
4:53714521:T:C	4	4q12	54580688	C	T	0.1844	1	fish_all	18682	0.05997	0.9935	4e-04	0.5356	FIP1L1 (0 kb, intron/Intron/MODIFIER); RP11-317M11.1 (0 kb, intron/Intron/MODIFIER | nc-RNA/Non coding transcript/MODIFIER); LNX1 (13 kb); LNX1-AS2 (110 kb)	FIP1L1:protein_coding(KNOWN); RP11-317M11.1:sense_intronic(KNOWN); LNX1:protein_coding(KNOWN); LNX1-AS2:sense_intronic(KNOWN)	FIP1L1: factor interacting with PAPOLA and CPSF1 (0 kb)	3.524	0.4947	1d	1	Single_Nucleotides|eQTL|Hs.164463|Lymphoblastoid|cis, Motifs|PWM|Gfi-1|, Chromatin_Structure|DNase-seq|Hvmf|, Protein_Binding|ChIP-seq|AR|VCaP|, Protein_Binding|ChIP-seq|EP300|SK-N-SH|, Protein_Binding|ChIP-seq|GATA2|SH-SY5Y|	0.958 Coronary artery disease // 0.469 Fibromuscular dysplasia	FIP1L1 | RP11-317M11.1		FIP1L1, LNX1, LNX1-AS2, RP11-317M11.1	100506444, 100873955, 81608, 84708		Signaling by PDGFR in disease:FIP1L1 | Diseases of signal transduction by growth factor receptors and second messengers:FIP1L1	systemic mastocytosis:FIP1L1 | mastocytosis:FIP1L1 | leukocyte disease:FIP1L1
4:53716457:G:T	4	4q12	54582624	G	T	0.0198	1	fish_all	18684	0.03056	0.9655	4e-04	0.5449	FIP1L1 (0 kb, intron/Intron/MODIFIER); RP11-317M11.1 (0 kb, intron/Intron/MODIFIER | nc-RNA/Non coding transcript/MODIFIER); LNX1 (15 kb); LNX1-AS2 (110 kb)	FIP1L1:protein_coding(KNOWN); RP11-317M11.1:sense_intronic(KNOWN); LNX1:protein_coding(KNOWN); LNX1-AS2:sense_intronic(KNOWN)	FIP1L1: factor interacting with PAPOLA and CPSF1 (0 kb)	0.761	0.31	5	5	Motifs|PWM|Six4|, Chromatin_Structure|DNase-seq|Hbvsmc|, Chromatin_Structure|DNase-seq|Fibrobl|, Chromatin_Structure|DNase-seq|Hsmmt|, Chromatin_Structure|DNase-seq|Hsmm|, Chromatin_Structure|DNase-seq|Osteobl|, Chromatin_Structure|FAIRE|Astrocy|, Chromatin_Structure|DNase-seq|Fibropag08395|, Chromatin_Structure|DNase-seq|Fibrop|	NA			FIP1L1, LNX1, LNX1-AS2, RP11-317M11.1	100506444, 100873955, 81608, 84708		Signaling by PDGFR in disease:FIP1L1 | Diseases of signal transduction by growth factor receptors and second messengers:FIP1L1	systemic mastocytosis:FIP1L1 | mastocytosis:FIP1L1 | leukocyte disease:FIP1L1
4:53718297:G:A	4	4q12	54584464	G	A	0.1845	1	fish_all	18684	0.05615	0.9932	4e-04	0.5296	FIP1L1 (0 kb, intron/Intron/MODIFIER); RP11-317M11.1 (0 kb, intron/Intron/MODIFIER | nc-RNA/Non coding transcript/MODIFIER); LNX1 (17 kb); LNX1-AS2 (110 kb)	FIP1L1:protein_coding(KNOWN); RP11-317M11.1:sense_intronic(KNOWN); LNX1:protein_coding(KNOWN); LNX1-AS2:sense_intronic(KNOWN)	FIP1L1: factor interacting with PAPOLA and CPSF1 (0 kb)	3.004	0.6849	7	7		0.959 Coronary artery disease // 0.466 Fibromuscular dysplasia	FIP1L1 | RP11-317M11.1		FIP1L1, LNX1, LNX1-AS2, RP11-317M11.1	100506444, 100873955, 81608, 84708		Signaling by PDGFR in disease:FIP1L1 | Diseases of signal transduction by growth factor receptors and second messengers:FIP1L1	systemic mastocytosis:FIP1L1 | mastocytosis:FIP1L1 | leukocyte disease:FIP1L1
4:53720942:C:T	4	4q12	54587109	C	T	0.1844	1	fish_all	18681	0.05624	0.9947	4e-04	0.5304	FIP1L1 (0 kb, intron/Intron/MODIFIER); RP11-317M11.1 (0 kb, intron/Intron/MODIFIER | nc-RNA/Non coding transcript/MODIFIER); LNX1 (20 kb); LNX1-AS2 (120 kb)	FIP1L1:protein_coding(KNOWN); RP11-317M11.1:sense_intronic(KNOWN); LNX1:protein_coding(KNOWN); LNX1-AS2:sense_intronic(KNOWN)	FIP1L1: factor interacting with PAPOLA and CPSF1 (0 kb)	3.514	0.7161	1f	1	Single_Nucleotides|eQTL|Hs.164463|Lymphoblastoid|cis, Chromatin_Structure|DNase-seq|H7es|Diffa5d, Chromatin_Structure|DNase-seq|H7es|, Chromatin_Structure|DNase-seq|H7es|Diffa9d	0.952 Coronary artery disease // 0.47 Fibromuscular dysplasia	FIP1L1 | RP11-317M11.1		FIP1L1, LNX1, LNX1-AS2, RP11-317M11.1	100506444, 100873955, 81608, 84708		Signaling by PDGFR in disease:FIP1L1 | Diseases of signal transduction by growth factor receptors and second messengers:FIP1L1	systemic mastocytosis:FIP1L1 | mastocytosis:FIP1L1 | leukocyte disease:FIP1L1
4:53723488:C:T	4	4q12	54589655	C	T	0.1847	1	fish_all	18686	0.05442	0.9978	4e-04	0.5284	FIP1L1 (0 kb, intron/Intron/MODIFIER); RP11-317M11.1 (0 kb, intron/Intron/MODIFIER | nc-RNA/Non coding transcript/MODIFIER); LNX1 (22 kb); LNX1-AS2 (120 kb)	FIP1L1:protein_coding(KNOWN); RP11-317M11.1:sense_intronic(KNOWN); LNX1:protein_coding(KNOWN); LNX1-AS2:sense_intronic(KNOWN)	FIP1L1: factor interacting with PAPOLA and CPSF1 (0 kb)	0.612	0.5722	7	7		0.964 Coronary artery disease // 0.465 Fibromuscular dysplasia	FIP1L1 | RP11-317M11.1		FIP1L1, LNX1, LNX1-AS2, RP11-317M11.1	100506444, 100873955, 81608, 84708		Signaling by PDGFR in disease:FIP1L1 | Diseases of signal transduction by growth factor receptors and second messengers:FIP1L1	systemic mastocytosis:FIP1L1 | mastocytosis:FIP1L1 | leukocyte disease:FIP1L1
4:53728530:C:A	4	4q12	54594697	C	A	0.3578	1	fish_all	6958	0.06101	0.9688	4e-04	0.5371	FIP1L1 (0 kb, intron/Intron/MODIFIER); RP11-317M11.1 (0 kb, intron/Intron/MODIFIER | nc-RNA/Non coding transcript/MODIFIER); LNX1 (27 kb); LNX1-AS2 (120 kb)	FIP1L1:protein_coding(KNOWN); RP11-317M11.1:sense_intronic(KNOWN); LNX1:protein_coding(KNOWN); LNX1-AS2:sense_intronic(KNOWN)	FIP1L1: factor interacting with PAPOLA and CPSF1 (0 kb)	1.397	0.5086	6	6		0.674 Fibromuscular dysplasia // 0.445 Body mass index // 0.427 Carotid intima media thickness // 0.421 Glutamine levels in elite athletes	CHIC2 | KIT | RP11-317M11.1 | unnamed		FIP1L1, LNX1, LNX1-AS2, RP11-317M11.1	100506444, 100873955, 81608, 84708		Signaling by PDGFR in disease:FIP1L1 | Diseases of signal transduction by growth factor receptors and second messengers:FIP1L1	systemic mastocytosis:FIP1L1 | mastocytosis:FIP1L1 | leukocyte disease:FIP1L1
4:53734371:G:A	4	4q12	54600538	G	A	0.0468	1	fish_all	11948	0.04588	0.977	4e-04	0.5348	FIP1L1 (0 kb, intron/Intron/MODIFIER); RP11-317M11.1 (0 kb, intron/Intron/MODIFIER | nc-RNA/Non coding transcript/MODIFIER | near_gene/Downstream gene/MODIFIER); LNX1 (33 kb); LNX1-AS2 (130 kb)	FIP1L1:protein_coding(KNOWN); RP11-317M11.1:sense_intronic(KNOWN); LNX1:protein_coding(KNOWN); LNX1-AS2:sense_intronic(KNOWN)	FIP1L1: factor interacting with PAPOLA and CPSF1 (0 kb)	0.763	0.3338	3a	3	3a:Motifs|PWM|Elf3|, Motifs|PWM|Srf|, Motifs|PWM|Srf|, Motifs|PWM|Srf|, Chromatin_Structure|DNase-seq|Fibrop|, Protein_Binding|ChIP-seq|MAFK|HepG2|, Protein_Binding|ChIP-seq|MAFK|IMR90|;3a:NA	NA	RP11-317M11.1 | SCFD2	AMPD3 | MBD4	AMPD3, FIP1L1, LNX1, LNX1-AS2, RP11-317M11.1	100130460, 100506444, 100873955, 272, 81608, 84708		Signaling by PDGFR in disease:FIP1L1 | Diseases of signal transduction by growth factor receptors and second messengers:FIP1L1	systemic mastocytosis:FIP1L1 | mastocytosis:FIP1L1 | leukocyte disease:FIP1L1
4:53760795:G:T	4	4q12	54626962	G	T	0.0116	1	fish_all	18590	0.02149	0.8578	4e-04	0.5383	FIP1L1 (0 kb, intron/Intron/MODIFIER); LNX1 (59 kb); LNX1-AS2 (160 kb); LNX1-AS1 (210 kb)	FIP1L1:protein_coding(KNOWN); LNX1:protein_coding(KNOWN); LNX1-AS2:sense_intronic(KNOWN); LNX1-AS1:antisense(KNOWN)	FIP1L1: factor interacting with PAPOLA and CPSF1 (0 kb)	11.36	0.8667	7	7		0.466 Response to paliperidone in schizophrenia (PANSS score)			FIP1L1, LNX1, LNX1-AS2, RP11-317M11.1	100506444, 100873955, 81608, 84708		Signaling by PDGFR in disease:FIP1L1 | Diseases of signal transduction by growth factor receptors and second messengers:FIP1L1	systemic mastocytosis:FIP1L1 | mastocytosis:FIP1L1 | leukocyte disease:FIP1L1
4:53798668:A:T	4	4q12	54664835	T	A	0.0124	1	fish_all	18673	0.002904	0.9475	4e-04	0.5254	FIP1L1 (0 kb, intron/Intron/MODIFIER); LNX1 (97 kb); RPL21P44 (190 kb); LNX1-AS2 (190 kb)	FIP1L1:protein_coding(KNOWN); LNX1:protein_coding(KNOWN); RPL21P44:pseudogene(KNOWN); LNX1-AS2:sense_intronic(KNOWN)	FIP1L1: factor interacting with PAPOLA and CPSF1 (0 kb)	0.46	0.5297	6	6		NA			FIP1L1, LNX1, RP11-317M11.1, RPL21P44	100506444, 402176, 81608, 84708		Signaling by PDGFR in disease:FIP1L1 | Diseases of signal transduction by growth factor receptors and second messengers:FIP1L1	systemic mastocytosis:FIP1L1 | mastocytosis:FIP1L1 | leukocyte disease:FIP1L1
4:53799254:G:A	4	4q12	54665421	G	A	0.0629	1	fish_all	18686	0.05786	0.9891	4e-04	0.5367	FIP1L1 (0 kb, intron/Intron/MODIFIER); LNX1 (98 kb); RPL21P44 (190 kb); LNX1-AS2 (200 kb)	FIP1L1:protein_coding(KNOWN); LNX1:protein_coding(KNOWN); RPL21P44:pseudogene(KNOWN); LNX1-AS2:sense_intronic(KNOWN)	FIP1L1: factor interacting with PAPOLA and CPSF1 (0 kb)	0.069	0.4338	4	4	Chromatin_Structure|DNase-seq|Th17|, Chromatin_Structure|DNase-seq|Th1|, Protein_Binding|ChIP-seq|NR3C1|A549|dex_100nm, Protein_Binding|ChIP-seq|AR|VCaP|	NA	unnamed		FIP1L1, LNX1, RP11-317M11.1, RPL21P44	100506444, 402176, 81608, 84708		Signaling by PDGFR in disease:FIP1L1 | Diseases of signal transduction by growth factor receptors and second messengers:FIP1L1	systemic mastocytosis:FIP1L1 | mastocytosis:FIP1L1 | leukocyte disease:FIP1L1
4:53802424:G:A	4	4q12	54668591	G	A	0.063	1	fish_all	18686	0.06435	0.9908	4e-04	0.5427	FIP1L1 (0 kb, intron/Intron/MODIFIER); LNX1 (100 kb); RPL21P44 (180 kb); LNX1-AS2 (200 kb)	FIP1L1:protein_coding(KNOWN); LNX1:protein_coding(KNOWN); RPL21P44:pseudogene(KNOWN); LNX1-AS2:sense_intronic(KNOWN)	FIP1L1: factor interacting with PAPOLA and CPSF1 (0 kb)	3.045	0.8499	5	5	Motifs|Footprinting||H1_ES, Protein_Binding|ChIP-seq|AR|VCaP|	NA	unnamed		FIP1L1, LNX1, RP11-317M11.1, RPL21P44	100506444, 402176, 81608, 84708		Signaling by PDGFR in disease:FIP1L1 | Diseases of signal transduction by growth factor receptors and second messengers:FIP1L1	systemic mastocytosis:FIP1L1 | mastocytosis:FIP1L1 | leukocyte disease:FIP1L1
4:53802465:G:A	4	4q12	54668632	G	A	0.0632	1	fish_all	18677	0.06501	0.9887	4e-04	0.5434	FIP1L1 (0 kb, intron/Intron/MODIFIER); LNX1 (100 kb); RPL21P44 (180 kb); LNX1-AS2 (200 kb)	FIP1L1:protein_coding(KNOWN); LNX1:protein_coding(KNOWN); RPL21P44:pseudogene(KNOWN); LNX1-AS2:sense_intronic(KNOWN)	FIP1L1: factor interacting with PAPOLA and CPSF1 (0 kb)	0.442	0.7555	5	5	Protein_Binding|ChIP-seq|AR|VCaP|	NA	unnamed		FIP1L1, LNX1, RP11-317M11.1, RPL21P44	100506444, 402176, 81608, 84708		Signaling by PDGFR in disease:FIP1L1 | Diseases of signal transduction by growth factor receptors and second messengers:FIP1L1	systemic mastocytosis:FIP1L1 | mastocytosis:FIP1L1 | leukocyte disease:FIP1L1
4:53806313:G:A	4	4q12	54672480	G	A	0.063	1	fish_all	18686	0.06437	0.9908	4e-04	0.5431	FIP1L1 (0 kb, intron/Intron/MODIFIER); LNX1 (100 kb); RPL21P44 (180 kb); LNX1-AS2 (200 kb)	FIP1L1:protein_coding(KNOWN); LNX1:protein_coding(KNOWN); RPL21P44:pseudogene(KNOWN); LNX1-AS2:sense_intronic(KNOWN)	FIP1L1: factor interacting with PAPOLA and CPSF1 (0 kb)	6.724	0.8079	5	5	Protein_Binding|ChIP-seq|SPI1|HSPC|	NA	unnamed		FIP1L1, LNX1, RP11-317M11.1, RPL21P44	100506444, 402176, 81608, 84708		Signaling by PDGFR in disease:FIP1L1 | Diseases of signal transduction by growth factor receptors and second messengers:FIP1L1	systemic mastocytosis:FIP1L1 | mastocytosis:FIP1L1 | leukocyte disease:FIP1L1
4:53814697:C:T	4	4q12	54680864	C	T	0.0634	1	fish_all	18686	0.06856	0.9931	4e-04	0.5467	FIP1L1 (0 kb, intron/Intron/MODIFIER); LNX1 (110 kb); RPL21P44 (170 kb); CHIC2 (200 kb)	FIP1L1:protein_coding(KNOWN); LNX1:protein_coding(KNOWN); RPL21P44:pseudogene(KNOWN); CHIC2:protein_coding(KNOWN)	FIP1L1: factor interacting with PAPOLA and CPSF1 (0 kb)	0.978	0.5712	7	7		NA	unnamed		FIP1L1, LNX1, RP11-317M11.1, RPL21P44	100506444, 402176, 81608, 84708		Signaling by PDGFR in disease:FIP1L1 | Diseases of signal transduction by growth factor receptors and second messengers:FIP1L1	systemic mastocytosis:FIP1L1 | mastocytosis:FIP1L1 | leukocyte disease:FIP1L1
4:53815592:A:C	4	4q12	54681759	C	A	0.0635	1	fish_all	18676	0.06149	0.9927	4e-04	0.5409	FIP1L1 (0 kb, intron/Intron/MODIFIER); LNX1 (110 kb); RPL21P44 (170 kb); CHIC2 (190 kb)	FIP1L1:protein_coding(KNOWN); LNX1:protein_coding(KNOWN); RPL21P44:pseudogene(KNOWN); CHIC2:protein_coding(KNOWN)	FIP1L1: factor interacting with PAPOLA and CPSF1 (0 kb)	2.191	0.6761	7	7		NA	unnamed		FIP1L1, LNX1, RP11-317M11.1, RPL21P44	100506444, 402176, 81608, 84708		Signaling by PDGFR in disease:FIP1L1 | Diseases of signal transduction by growth factor receptors and second messengers:FIP1L1	systemic mastocytosis:FIP1L1 | mastocytosis:FIP1L1 | leukocyte disease:FIP1L1
4:53816172:A:C	4	4q12	54682339	C	A	0.0634	1	fish_all	18677	0.05798	0.9927	4e-04	0.536	FIP1L1 (0 kb, intron/Intron/MODIFIER); LNX1 (110 kb); RPL21P44 (170 kb); CHIC2 (190 kb)	FIP1L1:protein_coding(KNOWN); LNX1:protein_coding(KNOWN); RPL21P44:pseudogene(KNOWN); CHIC2:protein_coding(KNOWN)	FIP1L1: factor interacting with PAPOLA and CPSF1 (0 kb)	4.721	0.7721	6	6	6:Motifs|PWM|DMRT5|, Motifs|PWM|Elf3|, Motifs|PWM|Srf|, Motifs|PWM|Srf|, Motifs|PWM|Tcfap2e|, Motifs|PWM|Tcfap2e|;6:NA	NA	unnamed		FIP1L1, LNX1, RP11-317M11.1, RPL21P44	100506444, 402176, 81608, 84708		Signaling by PDGFR in disease:FIP1L1 | Diseases of signal transduction by growth factor receptors and second messengers:FIP1L1	systemic mastocytosis:FIP1L1 | mastocytosis:FIP1L1 | leukocyte disease:FIP1L1
4:53825369:C:T	4	4q12	54691536	C	T	0.0627	1	fish_all	17804	0.04554	0.9921	4e-04	0.5267	FIP1L1 (0 kb, intron/Intron/MODIFIER); LNX1 (120 kb); RPL21P44 (160 kb); CHIC2 (180 kb)	FIP1L1:protein_coding(KNOWN); LNX1:protein_coding(KNOWN); RPL21P44:pseudogene(KNOWN); CHIC2:protein_coding(KNOWN)	FIP1L1: factor interacting with PAPOLA and CPSF1 (0 kb)		0.6487	7	7		NA	unnamed		FIP1L1, LNX1, RP11-317M11.1, RPL21P44	100506444, 402176, 81608, 84708		Signaling by PDGFR in disease:FIP1L1 | Diseases of signal transduction by growth factor receptors and second messengers:FIP1L1	systemic mastocytosis:FIP1L1 | mastocytosis:FIP1L1 | leukocyte disease:FIP1L1
4:53826842:G:A	4	4q12	54693009	G	A	0.0617	1	fish_all	18672	0.04928	0.9837	4e-04	0.5288	FIP1L1 (0 kb, intron/Intron/MODIFIER); LNX1 (130 kb); RPL21P44 (160 kb); CHIC2 (180 kb)	FIP1L1:protein_coding(KNOWN); LNX1:protein_coding(KNOWN); RPL21P44:pseudogene(KNOWN); CHIC2:protein_coding(KNOWN)	FIP1L1: factor interacting with PAPOLA and CPSF1 (0 kb)	0.965	0.6471	6	6	6:Motifs|PWM|Sox11|, Motifs|PWM|Sox4|;6:NA	NA	unnamed		FIP1L1, LNX1, RP11-317M11.1, RPL21P44	100506444, 402176, 81608, 84708		Signaling by PDGFR in disease:FIP1L1 | Diseases of signal transduction by growth factor receptors and second messengers:FIP1L1	systemic mastocytosis:FIP1L1 | mastocytosis:FIP1L1 | leukocyte disease:FIP1L1
4:53841191:CACTATCAA:C	4	4q12	54707358	C	CACTATCAA	0.0753	1	fish_all	11481	0.05342	0.8912	4e-04	0.5344	FIP1L1 (0 kb, intron/Intron/MODIFIER); LNX1 (140 kb); RPL21P44 (150 kb); CHIC2 (170 kb)	FIP1L1:protein_coding(KNOWN); LNX1:protein_coding(KNOWN); RPL21P44:pseudogene(KNOWN); CHIC2:protein_coding(KNOWN)	FIP1L1: factor interacting with PAPOLA and CPSF1 (0 kb)	7.531					0.4 Cognitive performance (attention) (longitudinal) // 0.373 Serum metabolite levels (CMS)	CHIC2 | RP11-89B16.1 | RPL21P44 | SCFD2		FIP1L1, LNX1, RP11-317M11.1, RP11-89B16.1, RPL21P44	100506444, 402176, 81608, 84708		Signaling by PDGFR in disease:FIP1L1 | Diseases of signal transduction by growth factor receptors and second messengers:FIP1L1	systemic mastocytosis:FIP1L1 | mastocytosis:FIP1L1 | leukocyte disease:FIP1L1
4:53876841:CT:C	4	4q12	54743008	C	CT	0.2193	1	fish_all	7244	0.06029	0.9999	4e-04	0.5394	FIP1L1 (0 kb, intron/Intron/MODIFIER); RPL21P44 (110 kb); CHIC2 (130 kb); LNX1 (180 kb)	FIP1L1:protein_coding(KNOWN); RPL21P44:pseudogene(KNOWN); CHIC2:protein_coding(KNOWN); LNX1:protein_coding(KNOWN)	FIP1L1: factor interacting with PAPOLA and CPSF1 (0 kb)	7.65		5	5		1 Brain morphology (MOSTest) // 0.944 Corpus callosum Mid-posterior volume // 0.934 Corpus callosum mid-anterior volume // 0.934 Corpus callosum central volume // 0.934 Corpus callosum volume // 0.88 Subcortical volume (min-P) // 0.88 Brain morphology (min-P)	CHIC2 | PDGFRA | RP11-89B16.1		CHIC2, FIP1L1, RP11-317M11.1, RPL21P44	100506444, 26511, 402176, 81608		Signaling by PDGFR in disease:FIP1L1 | Diseases of signal transduction by growth factor receptors and second messengers:FIP1L1	systemic mastocytosis:FIP1L1 | mastocytosis:FIP1L1 | leukocyte disease:FIP1L1 | myeloid leukemia:CHIC2 | acute myeloid leukemia:CHIC2
4:53904034:C:T	4	4q12	54770201	C	T	0.0155	1	fish_all	18538	0.02482	0.8138	4e-04	0.5412	FIP1L1 (0 kb, intron/Intron/MODIFIER); RP11-89B16.1 (0 kb, intron/Intron/MODIFIER | nc-RNA/Non coding transcript/MODIFIER); RPL21P44 (83 kb); CHIC2 (110 kb)	FIP1L1:protein_coding(KNOWN); RP11-89B16.1:sense_intronic(KNOWN); RPL21P44:pseudogene(KNOWN); CHIC2:protein_coding(KNOWN)	FIP1L1: factor interacting with PAPOLA and CPSF1 (0 kb)	1.091	0.6789	7	7		NA	CHIC2		CHIC2, FIP1L1, RP11-317M11.1, RPL21P44	100506444, 26511, 402176, 81608		Signaling by PDGFR in disease:FIP1L1 | Diseases of signal transduction by growth factor receptors and second messengers:FIP1L1	systemic mastocytosis:FIP1L1 | mastocytosis:FIP1L1 | leukocyte disease:FIP1L1 | myeloid leukemia:CHIC2 | acute myeloid leukemia:CHIC2
4:54120649:T:C	4	4q12	54986816	C	T	0.2883	1	fish_all	18638	0.05696	0.979	4e-04	0.5352	FIP1L1 (0 kb, intron/Intron/MODIFIER); snoU13 (2.5 kb, near_gene/Downstream gene/MODIFIER); GSX2 (18 kb); MORF4L2P1 (33 kb)	FIP1L1:protein_coding(KNOWN); snoU13:snoRNA(KNOWN); GSX2:protein_coding(KNOWN); MORF4L2P1:pseudogene(KNOWN)	FIP1L1: factor interacting with PAPOLA and CPSF1 (0 kb)	7.438	0.8475	4	4	Chromatin_Structure|DNase-seq|Huh7|, Chromatin_Structure|DNase-seq|Huh75|, Chromatin_Structure|DNase-seq|Rptec|, Chromatin_Structure|FAIRE|Astrocy|, Protein_Binding|ChIP-seq|CEBPB|K562|, Protein_Binding|ChIP-seq|HNF4A|Caco2|differential	NA	CHIC2 | GSX2 | KIT		CHIC2, FIP1L1, GSX2, PDGFRA	170825, 26511, 5156, 81608	Central carbon metabolism in cancer:PDGFRA | Phospholipase D signaling pathway:PDGFRA | Rap1 signaling pathway:PDGFRA | Ras signaling pathway:PDGFRA | MAPK signaling pathway:PDGFRA | PI3K-Akt signaling pathway:PDGFRA	Signaling by PDGFR in disease:FIP1L1,PDGFRA | Constitutive Signaling by Aberrant PI3K in Cancer:PDGFRA | Diseases of signal transduction by growth factor receptors and second messengers:FIP1L1,PDGFRA | PI3K/AKT Signaling in Cancer:PDGFRA | PI5P, PP2A and IER3 Regulate PI3K/AKT Signaling:PDGFRA | Negative regulation of the PI3K/AKT network:PDGFRA | PIP3 activates AKT signaling:PDGFRA | RAF/MAP kin…	fibrosarcoma of bone:PDGFRA | systemic mastocytosis:FIP1L1,PDGFRA | mastocytosis:FIP1L1,PDGFRA | endometrial stromal sarcoma:PDGFRA | neuroectodermal tumor:PDGFRA | endometrial stromal tumor:PDGFRA | leukocyte disease:FIP1L1,PDGFRA | acoustic neuroma:PDGFRA | sex cord-gonadal stromal tumor:PDGFRA | fibrosarcoma:PDGFRA | neurilemmoma:PDGFRA | neuroma:PDGFRA | seminoma:PDGFRA | nervous system benig…	positive regulation of phosphatidylinositol 3-kinase activity:PDGFRA | positive regulation of lipid kinase activity:PDGFRA | positive regulation of phospholipase C activity:PDGFRA | regulation of lipid kinase activity:PDGFRA | regulation of phospholipase C activity:PDGFRA | positive regulation of Notch signaling pathway:GSX2 | positive regulation of phospholipase activity:PDGFRA | regulation of p…
4:54120718:T:C	4	4q12	54986885	C	T	0.2892	1	fish_all	18686	0.05986	0.9809	4e-04	0.539	FIP1L1 (0 kb, intron/Intron/MODIFIER); snoU13 (2.4 kb, near_gene/Downstream gene/MODIFIER); GSX2 (18 kb); MORF4L2P1 (33 kb)	FIP1L1:protein_coding(KNOWN); snoU13:snoRNA(KNOWN); GSX2:protein_coding(KNOWN); MORF4L2P1:pseudogene(KNOWN)	FIP1L1: factor interacting with PAPOLA and CPSF1 (0 kb)	0.102	0.5409	2a	2	Motifs|Footprinting|C/EBP|Huh75, Motifs|Footprinting|C/EBP|Huh7, Motifs|PWM|C/EBP|, Motifs|PWM|ATF4|, Motifs|PWM|ATF4|, Chromatin_Structure|DNase-seq|Huh7|, Chromatin_Structure|DNase-seq|Huh75|, Chromatin_Structure|DNase-seq|Rptec|, Chromatin_Structure|DNase-seq|Skmc|, Chromatin_Structure|DNase-seq|Hrce|, Protein_Binding|ChIP-seq|CEBPB|K562|, Protein_Binding|ChIP-seq|HNF4A|Caco2|differential	NA	CHIC2 | GSX2 | KIT		CHIC2, FIP1L1, GSX2, PDGFRA	170825, 26511, 5156, 81608	Central carbon metabolism in cancer:PDGFRA | Phospholipase D signaling pathway:PDGFRA | Rap1 signaling pathway:PDGFRA | Ras signaling pathway:PDGFRA | MAPK signaling pathway:PDGFRA | PI3K-Akt signaling pathway:PDGFRA	Signaling by PDGFR in disease:FIP1L1,PDGFRA | Constitutive Signaling by Aberrant PI3K in Cancer:PDGFRA | Diseases of signal transduction by growth factor receptors and second messengers:FIP1L1,PDGFRA | PI3K/AKT Signaling in Cancer:PDGFRA | PI5P, PP2A and IER3 Regulate PI3K/AKT Signaling:PDGFRA | Negative regulation of the PI3K/AKT network:PDGFRA | PIP3 activates AKT signaling:PDGFRA | RAF/MAP kin…	fibrosarcoma of bone:PDGFRA | systemic mastocytosis:FIP1L1,PDGFRA | mastocytosis:FIP1L1,PDGFRA | endometrial stromal sarcoma:PDGFRA | neuroectodermal tumor:PDGFRA | endometrial stromal tumor:PDGFRA | leukocyte disease:FIP1L1,PDGFRA | acoustic neuroma:PDGFRA | sex cord-gonadal stromal tumor:PDGFRA | fibrosarcoma:PDGFRA | neurilemmoma:PDGFRA | neuroma:PDGFRA | seminoma:PDGFRA | nervous system benig…	positive regulation of phosphatidylinositol 3-kinase activity:PDGFRA | positive regulation of lipid kinase activity:PDGFRA | positive regulation of phospholipase C activity:PDGFRA | regulation of lipid kinase activity:PDGFRA | regulation of phospholipase C activity:PDGFRA | positive regulation of Notch signaling pathway:GSX2 | positive regulation of phospholipase activity:PDGFRA | regulation of p…
4:54219453:T:G	4	4q12	55085620	G	T	0.2084	1	fish_all	12315	0.04916	0.9908	4e-04	0.5241	FIP1L1 (0 kb, intron/Intron/MODIFIER); RP11-601I15.1 (1.7 kb, near_gene/Upstream gene/MODIFIER); PDGFRA (9.6 kb); GSX2 (120 kb)	FIP1L1:protein_coding(KNOWN); RP11-601I15.1:pseudogene(KNOWN); PDGFRA:protein_coding(KNOWN); GSX2:protein_coding(KNOWN)	FIP1L1: factor interacting with PAPOLA and CPSF1 (0 kb)	6.587	0.789	7	7		1 Corneal astigmatism // 1 Corneal curvature // 0.993 Vertical cup-disc ratio (multi-trait analysis) // 0.993 Systolic blood pressure // 0.993 Pulse pressure // 0.993 Core binding factor acute myeloid leukemia // 0.993 Axial length // 0.867 Vertical cup-disc ratio // 0.867 Lymphocyte count // 0.867 Lung function (FEV1/FVC) // 0.84 Total testosterone levels // 0.782 Macular thickness // 0.734 Univ…	GSX2 | unnamed		CHIC2, FIP1L1, GSX2, PDGFRA	170825, 26511, 5156, 81608	Central carbon metabolism in cancer:PDGFRA | Phospholipase D signaling pathway:PDGFRA | Rap1 signaling pathway:PDGFRA | Ras signaling pathway:PDGFRA | MAPK signaling pathway:PDGFRA | PI3K-Akt signaling pathway:PDGFRA	Signaling by PDGFR in disease:FIP1L1,PDGFRA | Constitutive Signaling by Aberrant PI3K in Cancer:PDGFRA | Diseases of signal transduction by growth factor receptors and second messengers:FIP1L1,PDGFRA | PI3K/AKT Signaling in Cancer:PDGFRA | PI5P, PP2A and IER3 Regulate PI3K/AKT Signaling:PDGFRA | Negative regulation of the PI3K/AKT network:PDGFRA | PIP3 activates AKT signaling:PDGFRA | RAF/MAP kin…	fibrosarcoma of bone:PDGFRA | systemic mastocytosis:FIP1L1,PDGFRA | mastocytosis:FIP1L1,PDGFRA | endometrial stromal sarcoma:PDGFRA | neuroectodermal tumor:PDGFRA | endometrial stromal tumor:PDGFRA | leukocyte disease:FIP1L1,PDGFRA | acoustic neuroma:PDGFRA | sex cord-gonadal stromal tumor:PDGFRA | fibrosarcoma:PDGFRA | neurilemmoma:PDGFRA | neuroma:PDGFRA | seminoma:PDGFRA | nervous system benig…	positive regulation of phosphatidylinositol 3-kinase activity:PDGFRA | positive regulation of lipid kinase activity:PDGFRA | positive regulation of phospholipase C activity:PDGFRA | regulation of lipid kinase activity:PDGFRA | regulation of phospholipase C activity:PDGFRA | positive regulation of Notch signaling pathway:GSX2 | positive regulation of phospholipase activity:PDGFRA | regulation of p…
4:54296409:G:A	4	4q12	55162576	G	A	0.0344	1	fish_all	18520	0.04024	0.9168	4e-04	0.5316	PDGFRA (0 kb, 3'utr/3 prime UTR/MODIFIER); FIP1L1 (1.1 kb, near_gene/Downstream gene/MODIFIER); GSX2 (190 kb); MORF4L2P1 (210 kb)	PDGFRA:protein_coding(KNOWN); FIP1L1:protein_coding(KNOWN); GSX2:protein_coding(KNOWN); MORF4L2P1:pseudogene(KNOWN)	PDGFRA: platelet-derived growth factor receptor, alpha polypeptide (0 kb)	3.872	0.3414	7	7		NA			CHIC2, FIP1L1, GSX2, PDGFRA	170825, 26511, 5156, 81608	Central carbon metabolism in cancer:PDGFRA | Phospholipase D signaling pathway:PDGFRA | Rap1 signaling pathway:PDGFRA | Ras signaling pathway:PDGFRA | MAPK signaling pathway:PDGFRA | PI3K-Akt signaling pathway:PDGFRA	Signaling by PDGFR in disease:FIP1L1,PDGFRA | Constitutive Signaling by Aberrant PI3K in Cancer:PDGFRA | Diseases of signal transduction by growth factor receptors and second messengers:FIP1L1,PDGFRA | PI3K/AKT Signaling in Cancer:PDGFRA | PI5P, PP2A and IER3 Regulate PI3K/AKT Signaling:PDGFRA | Negative regulation of the PI3K/AKT network:PDGFRA | PIP3 activates AKT signaling:PDGFRA | RAF/MAP kin…	fibrosarcoma of bone:PDGFRA | systemic mastocytosis:FIP1L1,PDGFRA | mastocytosis:FIP1L1,PDGFRA | endometrial stromal sarcoma:PDGFRA | neuroectodermal tumor:PDGFRA | endometrial stromal tumor:PDGFRA | leukocyte disease:FIP1L1,PDGFRA | acoustic neuroma:PDGFRA | sex cord-gonadal stromal tumor:PDGFRA | fibrosarcoma:PDGFRA | neurilemmoma:PDGFRA | neuroma:PDGFRA | seminoma:PDGFRA | nervous system benig…	positive regulation of phosphatidylinositol 3-kinase activity:PDGFRA | positive regulation of lipid kinase activity:PDGFRA | positive regulation of phospholipase C activity:PDGFRA | regulation of lipid kinase activity:PDGFRA | regulation of phospholipase C activity:PDGFRA | positive regulation of Notch signaling pathway:GSX2 | positive regulation of phospholipase activity:PDGFRA | regulation of p…
4:54300851:G:A	4	4q12	55167018	G	A	0.0339	1	fish_all	18503	0.03789	0.9014	4e-04	0.5332	PDGFRA (2.6 kb, near_gene/Downstream gene/MODIFIER); FIP1L1 (5.6 kb); GSX2 (200 kb); MORF4L2P1 (210 kb)	PDGFRA:protein_coding(KNOWN); FIP1L1:protein_coding(KNOWN); GSX2:protein_coding(KNOWN); MORF4L2P1:pseudogene(KNOWN)	PDGFRA: platelet-derived growth factor receptor, alpha polypeptide (2.6 kb)	0.012	0.7176	5	5		NA	SRD5A3-AS1		CHIC2, FIP1L1, GSX2, PDGFRA	170825, 26511, 5156, 81608	Central carbon metabolism in cancer:PDGFRA | Phospholipase D signaling pathway:PDGFRA | Rap1 signaling pathway:PDGFRA | Ras signaling pathway:PDGFRA | MAPK signaling pathway:PDGFRA | PI3K-Akt signaling pathway:PDGFRA	Signaling by PDGFR in disease:FIP1L1,PDGFRA | Constitutive Signaling by Aberrant PI3K in Cancer:PDGFRA | Diseases of signal transduction by growth factor receptors and second messengers:FIP1L1,PDGFRA | PI3K/AKT Signaling in Cancer:PDGFRA | PI5P, PP2A and IER3 Regulate PI3K/AKT Signaling:PDGFRA | Negative regulation of the PI3K/AKT network:PDGFRA | PIP3 activates AKT signaling:PDGFRA | RAF/MAP kin…	fibrosarcoma of bone:PDGFRA | systemic mastocytosis:FIP1L1,PDGFRA | mastocytosis:FIP1L1,PDGFRA | endometrial stromal sarcoma:PDGFRA | neuroectodermal tumor:PDGFRA | endometrial stromal tumor:PDGFRA | leukocyte disease:FIP1L1,PDGFRA | acoustic neuroma:PDGFRA | sex cord-gonadal stromal tumor:PDGFRA | fibrosarcoma:PDGFRA | neurilemmoma:PDGFRA | neuroma:PDGFRA | seminoma:PDGFRA | nervous system benig…	positive regulation of phosphatidylinositol 3-kinase activity:PDGFRA | positive regulation of lipid kinase activity:PDGFRA | positive regulation of phospholipase C activity:PDGFRA | regulation of lipid kinase activity:PDGFRA | regulation of phospholipase C activity:PDGFRA | positive regulation of Notch signaling pathway:GSX2 | positive regulation of phospholipase activity:PDGFRA | regulation of p…
4:54340577:G:A	4	4q12	55206744	G	A	0.0106	1	fish_all	18574	0.007036	0.8196	4e-04	0.5463	RP11-231C18.1 (0 kb, intron/Intron/MODIFIER | nc-RNA/Non coding transcript/MODIFIER); PDGFRA (42 kb); FIP1L1 (45 kb); GSX2 (240 kb)	RP11-231C18.1:lincRNA(KNOWN); PDGFRA:protein_coding(KNOWN); FIP1L1:protein_coding(KNOWN); GSX2:protein_coding(KNOWN)	PDGFRA: platelet-derived growth factor receptor, alpha polypeptide (42 kb)	2.453	0.4816	7	7		NA	SCFD2		FIP1L1, GSX2, PDGFRA	170825, 5156, 81608	Central carbon metabolism in cancer:PDGFRA | Phospholipase D signaling pathway:PDGFRA | Rap1 signaling pathway:PDGFRA | Ras signaling pathway:PDGFRA | MAPK signaling pathway:PDGFRA | PI3K-Akt signaling pathway:PDGFRA	Signaling by PDGFR in disease:FIP1L1,PDGFRA | Constitutive Signaling by Aberrant PI3K in Cancer:PDGFRA | Diseases of signal transduction by growth factor receptors and second messengers:FIP1L1,PDGFRA | PI3K/AKT Signaling in Cancer:PDGFRA | PI5P, PP2A and IER3 Regulate PI3K/AKT Signaling:PDGFRA | Negative regulation of the PI3K/AKT network:PDGFRA | PIP3 activates AKT signaling:PDGFRA | RAF/MAP kin…	fibrosarcoma of bone:PDGFRA | systemic mastocytosis:FIP1L1,PDGFRA | mastocytosis:FIP1L1,PDGFRA | endometrial stromal sarcoma:PDGFRA | neuroectodermal tumor:PDGFRA | endometrial stromal tumor:PDGFRA | leukocyte disease:FIP1L1,PDGFRA | acoustic neuroma:PDGFRA | sex cord-gonadal stromal tumor:PDGFRA | fibrosarcoma:PDGFRA | neurilemmoma:PDGFRA | neuroma:PDGFRA | seminoma:PDGFRA | nervous system benig…	positive regulation of phosphatidylinositol 3-kinase activity:PDGFRA | positive regulation of lipid kinase activity:PDGFRA | positive regulation of phospholipase C activity:PDGFRA | regulation of lipid kinase activity:PDGFRA | regulation of phospholipase C activity:PDGFRA | positive regulation of Notch signaling pathway:GSX2 | positive regulation of phospholipase activity:PDGFRA | regulation of p…
4:54351542:A:G	4	4q12	55217709	G	A	0.0102	1	fish_all	18568	0.01306	0.8653	4e-04	0.5459	RP11-231C18.1 (0 kb, intron/Intron/MODIFIER | nc-RNA/Non coding transcript/MODIFIER); PDGFRA (53 kb); FIP1L1 (56 kb); GSX2 (250 kb)	RP11-231C18.1:lincRNA(KNOWN); PDGFRA:protein_coding(KNOWN); FIP1L1:protein_coding(KNOWN); GSX2:protein_coding(KNOWN)	PDGFRA: platelet-derived growth factor receptor, alpha polypeptide (53 kb)	3.951	0.6833	7	7		NA			FIP1L1, GSX2, PDGFRA	170825, 5156, 81608	Central carbon metabolism in cancer:PDGFRA | Phospholipase D signaling pathway:PDGFRA | Rap1 signaling pathway:PDGFRA | Ras signaling pathway:PDGFRA | MAPK signaling pathway:PDGFRA | PI3K-Akt signaling pathway:PDGFRA	Signaling by PDGFR in disease:FIP1L1,PDGFRA | Constitutive Signaling by Aberrant PI3K in Cancer:PDGFRA | Diseases of signal transduction by growth factor receptors and second messengers:FIP1L1,PDGFRA | PI3K/AKT Signaling in Cancer:PDGFRA | PI5P, PP2A and IER3 Regulate PI3K/AKT Signaling:PDGFRA | Negative regulation of the PI3K/AKT network:PDGFRA | PIP3 activates AKT signaling:PDGFRA | RAF/MAP kin…	fibrosarcoma of bone:PDGFRA | systemic mastocytosis:FIP1L1,PDGFRA | mastocytosis:FIP1L1,PDGFRA | endometrial stromal sarcoma:PDGFRA | neuroectodermal tumor:PDGFRA | endometrial stromal tumor:PDGFRA | leukocyte disease:FIP1L1,PDGFRA | acoustic neuroma:PDGFRA | sex cord-gonadal stromal tumor:PDGFRA | fibrosarcoma:PDGFRA | neurilemmoma:PDGFRA | neuroma:PDGFRA | seminoma:PDGFRA | nervous system benig…	positive regulation of phosphatidylinositol 3-kinase activity:PDGFRA | positive regulation of lipid kinase activity:PDGFRA | positive regulation of phospholipase C activity:PDGFRA | regulation of lipid kinase activity:PDGFRA | regulation of phospholipase C activity:PDGFRA | positive regulation of Notch signaling pathway:GSX2 | positive regulation of phospholipase activity:PDGFRA | regulation of p…
4:54375134:A:AT	4	4q12	55241301	AT	A	0.3689	1	fish_all	7159	0.06463	0.9933	4e-04	0.5401	RP11-231C18.2 (0.87 kb, near_gene/Upstream gene/MODIFIER); PDGFRA (77 kb); FIP1L1 (80 kb)	RP11-231C18.2:lincRNA(KNOWN); PDGFRA:protein_coding(KNOWN); FIP1L1:protein_coding(KNOWN)	PDGFRA: platelet-derived growth factor receptor, alpha polypeptide (77 kb)	1.015		6	6		0.991 Response to amphetamines // 0.545 C-reactive protein levels (MTAG) // 0.527 Drinks per week // 0.438 Hemoglobin // 0.435 Height	KIT | PDGFRA | RP11-231C18.1		AC006552.1, FIP1L1, PDGFRA, RP11-231C18.1	339978, 5156, 81608	Central carbon metabolism in cancer:PDGFRA | Phospholipase D signaling pathway:PDGFRA | Rap1 signaling pathway:PDGFRA | Ras signaling pathway:PDGFRA | MAPK signaling pathway:PDGFRA | PI3K-Akt signaling pathway:PDGFRA	Signaling by PDGFR in disease:FIP1L1,PDGFRA | Constitutive Signaling by Aberrant PI3K in Cancer:PDGFRA | Diseases of signal transduction by growth factor receptors and second messengers:FIP1L1,PDGFRA | PI3K/AKT Signaling in Cancer:PDGFRA | PI5P, PP2A and IER3 Regulate PI3K/AKT Signaling:PDGFRA | Negative regulation of the PI3K/AKT network:PDGFRA | PIP3 activates AKT signaling:PDGFRA | RAF/MAP kin…	fibrosarcoma of bone:PDGFRA | systemic mastocytosis:FIP1L1,PDGFRA | mastocytosis:FIP1L1,PDGFRA | endometrial stromal sarcoma:PDGFRA | neuroectodermal tumor:PDGFRA | endometrial stromal tumor:PDGFRA | leukocyte disease:FIP1L1,PDGFRA | acoustic neuroma:PDGFRA | sex cord-gonadal stromal tumor:PDGFRA | fibrosarcoma:PDGFRA | neurilemmoma:PDGFRA | neuroma:PDGFRA | seminoma:PDGFRA | nervous system benig…	positive regulation of phosphatidylinositol 3-kinase activity:PDGFRA | positive regulation of lipid kinase activity:PDGFRA | positive regulation of phospholipase C activity:PDGFRA | regulation of lipid kinase activity:PDGFRA | regulation of phospholipase C activity:PDGFRA | positive regulation of phospholipase activity:PDGFRA | regulation of phospholipase activity:PDGFRA | positive regulation of …
4:54388462:G:A	4	4q12	55254629	G	A	0.3196	1	fish_all	18664	0.04948	0.9792	4e-04	0.5263	PDGFRA (90 kb); FIP1L1 (93 kb)	PDGFRA:protein_coding(KNOWN); FIP1L1:protein_coding(KNOWN)	PDGFRA: platelet-derived growth factor receptor, alpha polypeptide (90 kb)	6.181	0.7463	6	6		0.91 C-reactive protein levels (MTAG) // 0.892 Drinks per week // 0.783 Hemoglobin // 0.779 Height // 0.589 Response to amphetamines // 0.403 Red blood cell count // 0.403 Mean corpuscular volume // 0.403 Mean corpuscular hemoglobin // 0.397 Mean reticulocyte volume // 0.359 Mean spheric corpuscular volume // 0.359 Hemoglobin concentration	KIT | PDGFRA | RP11-231C18.1 | TMEM165		AC006552.1, FIP1L1, PDGFRA	339978, 5156, 81608	Central carbon metabolism in cancer:PDGFRA | Phospholipase D signaling pathway:PDGFRA | Rap1 signaling pathway:PDGFRA | Ras signaling pathway:PDGFRA | MAPK signaling pathway:PDGFRA | PI3K-Akt signaling pathway:PDGFRA	Signaling by PDGFR in disease:FIP1L1,PDGFRA | Constitutive Signaling by Aberrant PI3K in Cancer:PDGFRA | Diseases of signal transduction by growth factor receptors and second messengers:FIP1L1,PDGFRA | PI3K/AKT Signaling in Cancer:PDGFRA | PI5P, PP2A and IER3 Regulate PI3K/AKT Signaling:PDGFRA | Negative regulation of the PI3K/AKT network:PDGFRA | PIP3 activates AKT signaling:PDGFRA | RAF/MAP kin…	fibrosarcoma of bone:PDGFRA | systemic mastocytosis:FIP1L1,PDGFRA | mastocytosis:FIP1L1,PDGFRA | endometrial stromal sarcoma:PDGFRA | neuroectodermal tumor:PDGFRA | endometrial stromal tumor:PDGFRA | leukocyte disease:FIP1L1,PDGFRA | acoustic neuroma:PDGFRA | sex cord-gonadal stromal tumor:PDGFRA | fibrosarcoma:PDGFRA | neurilemmoma:PDGFRA | neuroma:PDGFRA | seminoma:PDGFRA | nervous system benig…	positive regulation of phosphatidylinositol 3-kinase activity:PDGFRA | positive regulation of lipid kinase activity:PDGFRA | positive regulation of phospholipase C activity:PDGFRA | regulation of lipid kinase activity:PDGFRA | regulation of phospholipase C activity:PDGFRA | positive regulation of phospholipase activity:PDGFRA | regulation of phospholipase activity:PDGFRA | positive regulation of …
4:54388726:A:T	4	4q12	55254893	T	A	0.3148	1	fish_all	18666	0.06097	0.9904	4e-04	0.5416	PDGFRA (90 kb); FIP1L1 (93 kb)	PDGFRA:protein_coding(KNOWN); FIP1L1:protein_coding(KNOWN)	PDGFRA: platelet-derived growth factor receptor, alpha polypeptide (90 kb)	1.896	0.6226	7	7		0.91 C-reactive protein levels (MTAG) // 0.901 Drinks per week // 0.792 Hemoglobin // 0.788 Height // 0.59 Response to amphetamines // 0.411 Red blood cell count // 0.411 Mean corpuscular volume // 0.411 Mean corpuscular hemoglobin // 0.405 Mean reticulocyte volume // 0.366 Mean spheric corpuscular volume // 0.366 Hemoglobin concentration	KIT | PDGFRA | RP11-231C18.1 | TMEM165		AC006552.1, FIP1L1, PDGFRA	339978, 5156, 81608	Central carbon metabolism in cancer:PDGFRA | Phospholipase D signaling pathway:PDGFRA | Rap1 signaling pathway:PDGFRA | Ras signaling pathway:PDGFRA | MAPK signaling pathway:PDGFRA | PI3K-Akt signaling pathway:PDGFRA	Signaling by PDGFR in disease:FIP1L1,PDGFRA | Constitutive Signaling by Aberrant PI3K in Cancer:PDGFRA | Diseases of signal transduction by growth factor receptors and second messengers:FIP1L1,PDGFRA | PI3K/AKT Signaling in Cancer:PDGFRA | PI5P, PP2A and IER3 Regulate PI3K/AKT Signaling:PDGFRA | Negative regulation of the PI3K/AKT network:PDGFRA | PIP3 activates AKT signaling:PDGFRA | RAF/MAP kin…	fibrosarcoma of bone:PDGFRA | systemic mastocytosis:FIP1L1,PDGFRA | mastocytosis:FIP1L1,PDGFRA | endometrial stromal sarcoma:PDGFRA | neuroectodermal tumor:PDGFRA | endometrial stromal tumor:PDGFRA | leukocyte disease:FIP1L1,PDGFRA | acoustic neuroma:PDGFRA | sex cord-gonadal stromal tumor:PDGFRA | fibrosarcoma:PDGFRA | neurilemmoma:PDGFRA | neuroma:PDGFRA | seminoma:PDGFRA | nervous system benig…	positive regulation of phosphatidylinositol 3-kinase activity:PDGFRA | positive regulation of lipid kinase activity:PDGFRA | positive regulation of phospholipase C activity:PDGFRA | regulation of lipid kinase activity:PDGFRA | regulation of phospholipase C activity:PDGFRA | positive regulation of phospholipase activity:PDGFRA | regulation of phospholipase activity:PDGFRA | positive regulation of …
4:54389144:A:G	4	4q12	55255311	G	A	0.3146	1	fish_all	18665	0.05852	0.99	4e-04	0.5375	PDGFRA (91 kb); FIP1L1 (94 kb)	PDGFRA:protein_coding(KNOWN); FIP1L1:protein_coding(KNOWN)	PDGFRA: platelet-derived growth factor receptor, alpha polypeptide (91 kb)	9.044	0.7156	6	6	Motifs|PWM|Ikaros|	0.91 C-reactive protein levels (MTAG) // 0.901 Drinks per week // 0.792 Hemoglobin // 0.788 Height // 0.59 Response to amphetamines // 0.411 Red blood cell count // 0.411 Mean corpuscular volume // 0.411 Mean corpuscular hemoglobin // 0.405 Mean reticulocyte volume // 0.366 Mean spheric corpuscular volume // 0.366 Hemoglobin concentration	KIT | PDGFRA | RP11-231C18.1 | TMEM165		AC006552.1, FIP1L1, PDGFRA	339978, 5156, 81608	Central carbon metabolism in cancer:PDGFRA | Phospholipase D signaling pathway:PDGFRA | Rap1 signaling pathway:PDGFRA | Ras signaling pathway:PDGFRA | MAPK signaling pathway:PDGFRA | PI3K-Akt signaling pathway:PDGFRA	Signaling by PDGFR in disease:FIP1L1,PDGFRA | Constitutive Signaling by Aberrant PI3K in Cancer:PDGFRA | Diseases of signal transduction by growth factor receptors and second messengers:FIP1L1,PDGFRA | PI3K/AKT Signaling in Cancer:PDGFRA | PI5P, PP2A and IER3 Regulate PI3K/AKT Signaling:PDGFRA | Negative regulation of the PI3K/AKT network:PDGFRA | PIP3 activates AKT signaling:PDGFRA | RAF/MAP kin…	fibrosarcoma of bone:PDGFRA | systemic mastocytosis:FIP1L1,PDGFRA | mastocytosis:FIP1L1,PDGFRA | endometrial stromal sarcoma:PDGFRA | neuroectodermal tumor:PDGFRA | endometrial stromal tumor:PDGFRA | leukocyte disease:FIP1L1,PDGFRA | acoustic neuroma:PDGFRA | sex cord-gonadal stromal tumor:PDGFRA | fibrosarcoma:PDGFRA | neurilemmoma:PDGFRA | neuroma:PDGFRA | seminoma:PDGFRA | nervous system benig…	positive regulation of phosphatidylinositol 3-kinase activity:PDGFRA | positive regulation of lipid kinase activity:PDGFRA | positive regulation of phospholipase C activity:PDGFRA | regulation of lipid kinase activity:PDGFRA | regulation of phospholipase C activity:PDGFRA | positive regulation of phospholipase activity:PDGFRA | regulation of phospholipase activity:PDGFRA | positive regulation of …
4:54391399:C:A	4	4q12	55257566	C	A	0.3146	1	fish_all	18683	0.05562	0.9909	4e-04	0.5336	PDGFRA (93 kb); FIP1L1 (96 kb)	PDGFRA:protein_coding(KNOWN); FIP1L1:protein_coding(KNOWN)	PDGFRA: platelet-derived growth factor receptor, alpha polypeptide (93 kb)	5.743	0.7184	5	5	Motifs|PWM|p53|, Motifs|PWM|p53|, Chromatin_Structure|DNase-seq|Ag04449|, Chromatin_Structure|DNase-seq|Hasp|, Chromatin_Structure|DNase-seq|H7es|Diffa5d, Chromatin_Structure|DNase-seq|H7es|, Chromatin_Structure|DNase-seq|Fibrobl|	0.91 C-reactive protein levels (MTAG) // 0.901 Drinks per week // 0.792 Hemoglobin // 0.788 Height // 0.59 Response to amphetamines // 0.411 Red blood cell count // 0.411 Mean corpuscular volume // 0.411 Mean corpuscular hemoglobin // 0.405 Mean reticulocyte volume // 0.366 Mean spheric corpuscular volume // 0.366 Hemoglobin concentration	KIT | PDGFRA | RP11-231C18.1 | TMEM165		AC006552.1, FIP1L1, PDGFRA	339978, 5156, 81608	Central carbon metabolism in cancer:PDGFRA | Phospholipase D signaling pathway:PDGFRA | Rap1 signaling pathway:PDGFRA | Ras signaling pathway:PDGFRA | MAPK signaling pathway:PDGFRA | PI3K-Akt signaling pathway:PDGFRA	Signaling by PDGFR in disease:FIP1L1,PDGFRA | Constitutive Signaling by Aberrant PI3K in Cancer:PDGFRA | Diseases of signal transduction by growth factor receptors and second messengers:FIP1L1,PDGFRA | PI3K/AKT Signaling in Cancer:PDGFRA | PI5P, PP2A and IER3 Regulate PI3K/AKT Signaling:PDGFRA | Negative regulation of the PI3K/AKT network:PDGFRA | PIP3 activates AKT signaling:PDGFRA | RAF/MAP kin…	fibrosarcoma of bone:PDGFRA | systemic mastocytosis:FIP1L1,PDGFRA | mastocytosis:FIP1L1,PDGFRA | endometrial stromal sarcoma:PDGFRA | neuroectodermal tumor:PDGFRA | endometrial stromal tumor:PDGFRA | leukocyte disease:FIP1L1,PDGFRA | acoustic neuroma:PDGFRA | sex cord-gonadal stromal tumor:PDGFRA | fibrosarcoma:PDGFRA | neurilemmoma:PDGFRA | neuroma:PDGFRA | seminoma:PDGFRA | nervous system benig…	positive regulation of phosphatidylinositol 3-kinase activity:PDGFRA | positive regulation of lipid kinase activity:PDGFRA | positive regulation of phospholipase C activity:PDGFRA | regulation of lipid kinase activity:PDGFRA | regulation of phospholipase C activity:PDGFRA | positive regulation of phospholipase activity:PDGFRA | regulation of phospholipase activity:PDGFRA | positive regulation of …
4:54412130:C:A	4	4q12	55278297	C	A	0.1214	1	fish_all	18668	0.0577	0.9826	4e-04	0.5308	PDGFRA (110 kb); FIP1L1 (120 kb); KIT (250 kb)	PDGFRA:protein_coding(KNOWN); FIP1L1:protein_coding(KNOWN); KIT:protein_coding(KNOWN)	PDGFRA: platelet-derived growth factor receptor, alpha polypeptide (110 kb)	2.375	0.562	7	7		NA	KIT | PDGFRA		AC006552.1, FIP1L1, KIT, PDGFRA	339978, 3815, 5156, 81608	Central carbon metabolism in cancer:KIT,PDGFRA | Phospholipase D signaling pathway:KIT,PDGFRA | Rap1 signaling pathway:KIT,PDGFRA | Ras signaling pathway:KIT,PDGFRA | MAPK signaling pathway:KIT,PDGFRA | PI3K-Akt signaling pathway:KIT,PDGFRA	Signaling by PDGFR in disease:FIP1L1,PDGFRA | Constitutive Signaling by Aberrant PI3K in Cancer:KIT,PDGFRA | Diseases of signal transduction by growth factor receptors and second messengers:FIP1L1,PDGFRA,KIT | PI3K/AKT Signaling in Cancer:KIT,PDGFRA | PI5P, PP2A and IER3 Regulate PI3K/AKT Signaling:KIT,PDGFRA | Negative regulation of the PI3K/AKT network:KIT,PDGFRA | PIP3 activates AKT signaling:…	fibrosarcoma of bone:KIT,PDGFRA | systemic mastocytosis:FIP1L1,KIT,PDGFRA | mastocytosis:FIP1L1,KIT,PDGFRA | endometrial stromal sarcoma:KIT,PDGFRA | neuroectodermal tumor:KIT,PDGFRA | endometrial stromal tumor:KIT,PDGFRA | leukocyte disease:FIP1L1,KIT,PDGFRA | acoustic neuroma:KIT,PDGFRA | sex cord-gonadal stromal tumor:KIT,PDGFRA | fibrosarcoma:KIT,PDGFRA | neurilemmoma:KIT,PDGFRA | neuroma:KIT…	positive regulation of phosphatidylinositol 3-kinase activity:KIT,PDGFRA | positive regulation of lipid kinase activity:KIT,PDGFRA | positive regulation of phospholipase C activity:KIT,PDGFRA | regulation of lipid kinase activity:KIT,PDGFRA | regulation of phospholipase C activity:KIT,PDGFRA | positive regulation of Notch signaling pathway:KIT | positive regulation of phospholipase activity:KIT,P…
4:54416122:C:T	4	4q12	55282289	C	T	0.1214	1	fish_all	18669	0.05837	0.9893	4e-04	0.532	PDGFRA (120 kb); FIP1L1 (120 kb); KIT (240 kb)	PDGFRA:protein_coding(KNOWN); FIP1L1:protein_coding(KNOWN); KIT:protein_coding(KNOWN)	PDGFRA: platelet-derived growth factor receptor, alpha polypeptide (120 kb)	0.522	0.6352	5	5	Chromatin_Structure|DNase-seq|H7es|	NA	KIT | PDGFRA		AC006552.1, FIP1L1, KIT, PDGFRA	339978, 3815, 5156, 81608	Central carbon metabolism in cancer:KIT,PDGFRA | Phospholipase D signaling pathway:KIT,PDGFRA | Rap1 signaling pathway:KIT,PDGFRA | Ras signaling pathway:KIT,PDGFRA | MAPK signaling pathway:KIT,PDGFRA | PI3K-Akt signaling pathway:KIT,PDGFRA	Signaling by PDGFR in disease:FIP1L1,PDGFRA | Constitutive Signaling by Aberrant PI3K in Cancer:KIT,PDGFRA | Diseases of signal transduction by growth factor receptors and second messengers:FIP1L1,PDGFRA,KIT | PI3K/AKT Signaling in Cancer:KIT,PDGFRA | PI5P, PP2A and IER3 Regulate PI3K/AKT Signaling:KIT,PDGFRA | Negative regulation of the PI3K/AKT network:KIT,PDGFRA | PIP3 activates AKT signaling:…	fibrosarcoma of bone:KIT,PDGFRA | systemic mastocytosis:FIP1L1,KIT,PDGFRA | mastocytosis:FIP1L1,KIT,PDGFRA | endometrial stromal sarcoma:KIT,PDGFRA | neuroectodermal tumor:KIT,PDGFRA | endometrial stromal tumor:KIT,PDGFRA | leukocyte disease:FIP1L1,KIT,PDGFRA | acoustic neuroma:KIT,PDGFRA | sex cord-gonadal stromal tumor:KIT,PDGFRA | fibrosarcoma:KIT,PDGFRA | neurilemmoma:KIT,PDGFRA | neuroma:KIT…	positive regulation of phosphatidylinositol 3-kinase activity:KIT,PDGFRA | positive regulation of lipid kinase activity:KIT,PDGFRA | positive regulation of phospholipase C activity:KIT,PDGFRA | regulation of lipid kinase activity:KIT,PDGFRA | regulation of phospholipase C activity:KIT,PDGFRA | positive regulation of Notch signaling pathway:KIT | positive regulation of phospholipase activity:KIT,P…
4:54419624:A:G	4	4q12	55285791	G	A	0.1218	1	fish_all	18673	0.07025	0.9896	4e-04	0.5445	PDGFRA (120 kb); FIP1L1 (120 kb); KIT (240 kb)	PDGFRA:protein_coding(KNOWN); FIP1L1:protein_coding(KNOWN); KIT:protein_coding(KNOWN)	PDGFRA: platelet-derived growth factor receptor, alpha polypeptide (120 kb)	1.457	0.7207	6	6	Motifs|PWM|Evi-1|	NA	KIT | PDGFRA		AC006552.1, FIP1L1, KIT, PDGFRA	339978, 3815, 5156, 81608	Central carbon metabolism in cancer:KIT,PDGFRA | Phospholipase D signaling pathway:KIT,PDGFRA | Rap1 signaling pathway:KIT,PDGFRA | Ras signaling pathway:KIT,PDGFRA | MAPK signaling pathway:KIT,PDGFRA | PI3K-Akt signaling pathway:KIT,PDGFRA	Signaling by PDGFR in disease:FIP1L1,PDGFRA | Constitutive Signaling by Aberrant PI3K in Cancer:KIT,PDGFRA | Diseases of signal transduction by growth factor receptors and second messengers:FIP1L1,PDGFRA,KIT | PI3K/AKT Signaling in Cancer:KIT,PDGFRA | PI5P, PP2A and IER3 Regulate PI3K/AKT Signaling:KIT,PDGFRA | Negative regulation of the PI3K/AKT network:KIT,PDGFRA | PIP3 activates AKT signaling:…	fibrosarcoma of bone:KIT,PDGFRA | systemic mastocytosis:FIP1L1,KIT,PDGFRA | mastocytosis:FIP1L1,KIT,PDGFRA | endometrial stromal sarcoma:KIT,PDGFRA | neuroectodermal tumor:KIT,PDGFRA | endometrial stromal tumor:KIT,PDGFRA | leukocyte disease:FIP1L1,KIT,PDGFRA | acoustic neuroma:KIT,PDGFRA | sex cord-gonadal stromal tumor:KIT,PDGFRA | fibrosarcoma:KIT,PDGFRA | neurilemmoma:KIT,PDGFRA | neuroma:KIT…	positive regulation of phosphatidylinositol 3-kinase activity:KIT,PDGFRA | positive regulation of lipid kinase activity:KIT,PDGFRA | positive regulation of phospholipase C activity:KIT,PDGFRA | regulation of lipid kinase activity:KIT,PDGFRA | regulation of phospholipase C activity:KIT,PDGFRA | positive regulation of Notch signaling pathway:KIT | positive regulation of phospholipase activity:KIT,P…
4:54426224:C:T	4	4q12	55292391	C	T	0.1215	1	fish_all	18659	0.05467	0.9895	4e-04	0.528	PDGFRA (130 kb); FIP1L1 (130 kb); KIT (230 kb)	PDGFRA:protein_coding(KNOWN); FIP1L1:protein_coding(KNOWN); KIT:protein_coding(KNOWN)	PDGFRA: platelet-derived growth factor receptor, alpha polypeptide (130 kb)	2.219	0.7182	7	7		NA	KIT | PDGFRA		AC006552.1, FIP1L1, KIT, PDGFRA	339978, 3815, 5156, 81608	Central carbon metabolism in cancer:KIT,PDGFRA | Phospholipase D signaling pathway:KIT,PDGFRA | Rap1 signaling pathway:KIT,PDGFRA | Ras signaling pathway:KIT,PDGFRA | MAPK signaling pathway:KIT,PDGFRA | PI3K-Akt signaling pathway:KIT,PDGFRA	Signaling by PDGFR in disease:FIP1L1,PDGFRA | Constitutive Signaling by Aberrant PI3K in Cancer:KIT,PDGFRA | Diseases of signal transduction by growth factor receptors and second messengers:FIP1L1,PDGFRA,KIT | PI3K/AKT Signaling in Cancer:KIT,PDGFRA | PI5P, PP2A and IER3 Regulate PI3K/AKT Signaling:KIT,PDGFRA | Negative regulation of the PI3K/AKT network:KIT,PDGFRA | PIP3 activates AKT signaling:…	fibrosarcoma of bone:KIT,PDGFRA | systemic mastocytosis:FIP1L1,KIT,PDGFRA | mastocytosis:FIP1L1,KIT,PDGFRA | endometrial stromal sarcoma:KIT,PDGFRA | neuroectodermal tumor:KIT,PDGFRA | endometrial stromal tumor:KIT,PDGFRA | leukocyte disease:FIP1L1,KIT,PDGFRA | acoustic neuroma:KIT,PDGFRA | sex cord-gonadal stromal tumor:KIT,PDGFRA | fibrosarcoma:KIT,PDGFRA | neurilemmoma:KIT,PDGFRA | neuroma:KIT…	positive regulation of phosphatidylinositol 3-kinase activity:KIT,PDGFRA | positive regulation of lipid kinase activity:KIT,PDGFRA | positive regulation of phospholipase C activity:KIT,PDGFRA | regulation of lipid kinase activity:KIT,PDGFRA | regulation of phospholipase C activity:KIT,PDGFRA | positive regulation of Notch signaling pathway:KIT | positive regulation of phospholipase activity:KIT,P…
4:54429314:G:A	4	4q12	55295481	G	A	0.1214	1	fish_all	18686	0.05823	0.9907	4e-04	0.5324	PDGFRA (130 kb); FIP1L1 (130 kb); KIT (230 kb)	PDGFRA:protein_coding(KNOWN); FIP1L1:protein_coding(KNOWN); KIT:protein_coding(KNOWN)	PDGFRA: platelet-derived growth factor receptor, alpha polypeptide (130 kb)	2.137	0.6765	6	6	Motifs|PWM|Myb|, Chromatin_Structure|FAIRE|Gm12878|	NA	KIT | PDGFRA		AC006552.1, FIP1L1, KIT, PDGFRA	339978, 3815, 5156, 81608	Central carbon metabolism in cancer:KIT,PDGFRA | Phospholipase D signaling pathway:KIT,PDGFRA | Rap1 signaling pathway:KIT,PDGFRA | Ras signaling pathway:KIT,PDGFRA | MAPK signaling pathway:KIT,PDGFRA | PI3K-Akt signaling pathway:KIT,PDGFRA	Signaling by PDGFR in disease:FIP1L1,PDGFRA | Constitutive Signaling by Aberrant PI3K in Cancer:KIT,PDGFRA | Diseases of signal transduction by growth factor receptors and second messengers:FIP1L1,PDGFRA,KIT | PI3K/AKT Signaling in Cancer:KIT,PDGFRA | PI5P, PP2A and IER3 Regulate PI3K/AKT Signaling:KIT,PDGFRA | Negative regulation of the PI3K/AKT network:KIT,PDGFRA | PIP3 activates AKT signaling:…	fibrosarcoma of bone:KIT,PDGFRA | systemic mastocytosis:FIP1L1,KIT,PDGFRA | mastocytosis:FIP1L1,KIT,PDGFRA | endometrial stromal sarcoma:KIT,PDGFRA | neuroectodermal tumor:KIT,PDGFRA | endometrial stromal tumor:KIT,PDGFRA | leukocyte disease:FIP1L1,KIT,PDGFRA | acoustic neuroma:KIT,PDGFRA | sex cord-gonadal stromal tumor:KIT,PDGFRA | fibrosarcoma:KIT,PDGFRA | neurilemmoma:KIT,PDGFRA | neuroma:KIT…	positive regulation of phosphatidylinositol 3-kinase activity:KIT,PDGFRA | positive regulation of lipid kinase activity:KIT,PDGFRA | positive regulation of phospholipase C activity:KIT,PDGFRA | regulation of lipid kinase activity:KIT,PDGFRA | regulation of phospholipase C activity:KIT,PDGFRA | positive regulation of Notch signaling pathway:KIT | positive regulation of phospholipase activity:KIT,P…
4:54432585:G:A	4	4q12	55298752	G	A	0.1216	1	fish_all	18686	0.05335	0.99	4e-04	0.5271	PDGFRA (130 kb); FIP1L1 (140 kb); KIT (230 kb)	PDGFRA:protein_coding(KNOWN); FIP1L1:protein_coding(KNOWN); KIT:protein_coding(KNOWN)	PDGFRA: platelet-derived growth factor receptor, alpha polypeptide (130 kb)	3.692	0.641	6	6	Motifs|PWM|BLIMP1|, Motifs|PWM|MZF1|, Motifs|PWM|MZF1_5-13|, Motifs|PWM|SP1|	NA	KIT | PDGFRA		AC006552.1, FIP1L1, KIT, PDGFRA	339978, 3815, 5156, 81608	Central carbon metabolism in cancer:KIT,PDGFRA | Phospholipase D signaling pathway:KIT,PDGFRA | Rap1 signaling pathway:KIT,PDGFRA | Ras signaling pathway:KIT,PDGFRA | MAPK signaling pathway:KIT,PDGFRA | PI3K-Akt signaling pathway:KIT,PDGFRA	Signaling by PDGFR in disease:FIP1L1,PDGFRA | Constitutive Signaling by Aberrant PI3K in Cancer:KIT,PDGFRA | Diseases of signal transduction by growth factor receptors and second messengers:FIP1L1,PDGFRA,KIT | PI3K/AKT Signaling in Cancer:KIT,PDGFRA | PI5P, PP2A and IER3 Regulate PI3K/AKT Signaling:KIT,PDGFRA | Negative regulation of the PI3K/AKT network:KIT,PDGFRA | PIP3 activates AKT signaling:…	fibrosarcoma of bone:KIT,PDGFRA | systemic mastocytosis:FIP1L1,KIT,PDGFRA | mastocytosis:FIP1L1,KIT,PDGFRA | endometrial stromal sarcoma:KIT,PDGFRA | neuroectodermal tumor:KIT,PDGFRA | endometrial stromal tumor:KIT,PDGFRA | leukocyte disease:FIP1L1,KIT,PDGFRA | acoustic neuroma:KIT,PDGFRA | sex cord-gonadal stromal tumor:KIT,PDGFRA | fibrosarcoma:KIT,PDGFRA | neurilemmoma:KIT,PDGFRA | neuroma:KIT…	positive regulation of phosphatidylinositol 3-kinase activity:KIT,PDGFRA | positive regulation of lipid kinase activity:KIT,PDGFRA | positive regulation of phospholipase C activity:KIT,PDGFRA | regulation of lipid kinase activity:KIT,PDGFRA | regulation of phospholipase C activity:KIT,PDGFRA | positive regulation of Notch signaling pathway:KIT | positive regulation of phospholipase activity:KIT,P…
4:54433358:G:A	4	4q12	55299525	G	A	0.1214	1	fish_all	18686	0.05704	0.99	4e-04	0.53	PDGFRA (140 kb); FIP1L1 (140 kb); KIT (220 kb)	PDGFRA:protein_coding(KNOWN); FIP1L1:protein_coding(KNOWN); KIT:protein_coding(KNOWN)	PDGFRA: platelet-derived growth factor receptor, alpha polypeptide (140 kb)	2.219	0.2931	6	6	Motifs|PWM|HNF4A|, Motifs|PWM|HNF4A|	NA	KIT | PDGFRA		AC006552.1, FIP1L1, KIT, PDGFRA	339978, 3815, 5156, 81608	Central carbon metabolism in cancer:KIT,PDGFRA | Phospholipase D signaling pathway:KIT,PDGFRA | Rap1 signaling pathway:KIT,PDGFRA | Ras signaling pathway:KIT,PDGFRA | MAPK signaling pathway:KIT,PDGFRA | PI3K-Akt signaling pathway:KIT,PDGFRA	Signaling by PDGFR in disease:FIP1L1,PDGFRA | Constitutive Signaling by Aberrant PI3K in Cancer:KIT,PDGFRA | Diseases of signal transduction by growth factor receptors and second messengers:FIP1L1,PDGFRA,KIT | PI3K/AKT Signaling in Cancer:KIT,PDGFRA | PI5P, PP2A and IER3 Regulate PI3K/AKT Signaling:KIT,PDGFRA | Negative regulation of the PI3K/AKT network:KIT,PDGFRA | PIP3 activates AKT signaling:…	fibrosarcoma of bone:KIT,PDGFRA | systemic mastocytosis:FIP1L1,KIT,PDGFRA | mastocytosis:FIP1L1,KIT,PDGFRA | endometrial stromal sarcoma:KIT,PDGFRA | neuroectodermal tumor:KIT,PDGFRA | endometrial stromal tumor:KIT,PDGFRA | leukocyte disease:FIP1L1,KIT,PDGFRA | acoustic neuroma:KIT,PDGFRA | sex cord-gonadal stromal tumor:KIT,PDGFRA | fibrosarcoma:KIT,PDGFRA | neurilemmoma:KIT,PDGFRA | neuroma:KIT…	positive regulation of phosphatidylinositol 3-kinase activity:KIT,PDGFRA | positive regulation of lipid kinase activity:KIT,PDGFRA | positive regulation of phospholipase C activity:KIT,PDGFRA | regulation of lipid kinase activity:KIT,PDGFRA | regulation of phospholipase C activity:KIT,PDGFRA | positive regulation of Notch signaling pathway:KIT | positive regulation of phospholipase activity:KIT,P…
4:54446126:G:A	4	4q12	55312293	G	A	0.3073	1	fish_all	18674	0.05995	0.9902	4e-04	0.5405	RP11-545H22.1 (0 kb, intron/Intron/MODIFIER | nc-RNA/Non coding transcript/MODIFIER); PDGFRA (150 kb); FIP1L1 (150 kb); KIT (210 kb)	RP11-545H22.1:lincRNA(KNOWN); PDGFRA:protein_coding(KNOWN); FIP1L1:protein_coding(KNOWN); KIT:protein_coding(KNOWN)	PDGFRA: platelet-derived growth factor receptor, alpha polypeptide (150 kb)	1.366	0.5439	5	5	Motifs|PWM|MEF-2|, Chromatin_Structure|DNase-seq|Ag10803|, Chromatin_Structure|DNase-seq|Ag04449|, Chromatin_Structure|FAIRE|Astrocy|	1 Drinks per week // 0.971 C-reactive protein levels (MTAG) // 0.879 Height // 0.874 Hemoglobin // 0.522 Response to amphetamines // 0.461 Red blood cell count // 0.461 Mean corpuscular volume // 0.461 Mean corpuscular hemoglobin // 0.456 Mean reticulocyte volume // 0.414 Mean spheric corpuscular volume // 0.414 Hemoglobin concentration // 0.31 dexamethasone sensitivity in B-cell precursor acute …	KIT | PDGFRA | RP11-231C18.1 | TMEM165		AC006552.1, FIP1L1, KIT, PDGFRA	339978, 3815, 5156, 81608	Central carbon metabolism in cancer:KIT,PDGFRA | Phospholipase D signaling pathway:KIT,PDGFRA | Rap1 signaling pathway:KIT,PDGFRA | Ras signaling pathway:KIT,PDGFRA | MAPK signaling pathway:KIT,PDGFRA | PI3K-Akt signaling pathway:KIT,PDGFRA	Signaling by PDGFR in disease:FIP1L1,PDGFRA | Constitutive Signaling by Aberrant PI3K in Cancer:KIT,PDGFRA | Diseases of signal transduction by growth factor receptors and second messengers:FIP1L1,PDGFRA,KIT | PI3K/AKT Signaling in Cancer:KIT,PDGFRA | PI5P, PP2A and IER3 Regulate PI3K/AKT Signaling:KIT,PDGFRA | Negative regulation of the PI3K/AKT network:KIT,PDGFRA | PIP3 activates AKT signaling:…	fibrosarcoma of bone:KIT,PDGFRA | systemic mastocytosis:FIP1L1,KIT,PDGFRA | mastocytosis:FIP1L1,KIT,PDGFRA | endometrial stromal sarcoma:KIT,PDGFRA | neuroectodermal tumor:KIT,PDGFRA | endometrial stromal tumor:KIT,PDGFRA | leukocyte disease:FIP1L1,KIT,PDGFRA | acoustic neuroma:KIT,PDGFRA | sex cord-gonadal stromal tumor:KIT,PDGFRA | fibrosarcoma:KIT,PDGFRA | neurilemmoma:KIT,PDGFRA | neuroma:KIT…	positive regulation of phosphatidylinositol 3-kinase activity:KIT,PDGFRA | positive regulation of lipid kinase activity:KIT,PDGFRA | positive regulation of phospholipase C activity:KIT,PDGFRA | regulation of lipid kinase activity:KIT,PDGFRA | regulation of phospholipase C activity:KIT,PDGFRA | positive regulation of Notch signaling pathway:KIT | positive regulation of phospholipase activity:KIT,P…
4:54446910:T:A	4	4q12	55313077	T	A	0.1207	1	fish_all	18644	0.07285	0.9865	4e-04	0.547	RP11-545H22.1 (0.19 kb, near_gene/Upstream gene/MODIFIER); PDGFRA (150 kb); FIP1L1 (150 kb); KIT (210 kb)	RP11-545H22.1:lincRNA(KNOWN); PDGFRA:protein_coding(KNOWN); FIP1L1:protein_coding(KNOWN); KIT:protein_coding(KNOWN)	PDGFRA: platelet-derived growth factor receptor, alpha polypeptide (150 kb)	11.13	0.723	4	4	Chromatin_Structure|DNase-seq|Hcm|, Protein_Binding|ChIP-seq|GATA1|PBDE|, Protein_Binding|ChIP-seq|GATA1|CD36|shbrg1, Protein_Binding|ChIP-seq|GATA1|CD36|shLuc	NA	KIT | PDGFRA		AC006552.1, FIP1L1, KIT, PDGFRA	339978, 3815, 5156, 81608	Central carbon metabolism in cancer:KIT,PDGFRA | Phospholipase D signaling pathway:KIT,PDGFRA | Rap1 signaling pathway:KIT,PDGFRA | Ras signaling pathway:KIT,PDGFRA | MAPK signaling pathway:KIT,PDGFRA | PI3K-Akt signaling pathway:KIT,PDGFRA	Signaling by PDGFR in disease:FIP1L1,PDGFRA | Constitutive Signaling by Aberrant PI3K in Cancer:KIT,PDGFRA | Diseases of signal transduction by growth factor receptors and second messengers:FIP1L1,PDGFRA,KIT | PI3K/AKT Signaling in Cancer:KIT,PDGFRA | PI5P, PP2A and IER3 Regulate PI3K/AKT Signaling:KIT,PDGFRA | Negative regulation of the PI3K/AKT network:KIT,PDGFRA | PIP3 activates AKT signaling:…	fibrosarcoma of bone:KIT,PDGFRA | systemic mastocytosis:FIP1L1,KIT,PDGFRA | mastocytosis:FIP1L1,KIT,PDGFRA | endometrial stromal sarcoma:KIT,PDGFRA | neuroectodermal tumor:KIT,PDGFRA | endometrial stromal tumor:KIT,PDGFRA | leukocyte disease:FIP1L1,KIT,PDGFRA | acoustic neuroma:KIT,PDGFRA | sex cord-gonadal stromal tumor:KIT,PDGFRA | fibrosarcoma:KIT,PDGFRA | neurilemmoma:KIT,PDGFRA | neuroma:KIT…	positive regulation of phosphatidylinositol 3-kinase activity:KIT,PDGFRA | positive regulation of lipid kinase activity:KIT,PDGFRA | positive regulation of phospholipase C activity:KIT,PDGFRA | regulation of lipid kinase activity:KIT,PDGFRA | regulation of phospholipase C activity:KIT,PDGFRA | positive regulation of Notch signaling pathway:KIT | positive regulation of phospholipase activity:KIT,P…
4:53490521:G:GAGTA	4	4q12	54356688	GAGTA	G	0.1239	1	fish_all	17810	0.08167	0.9941	3e-04	0.5561	FIP1L1 (0 kb, intron/Intron/MODIFIER); LNX1 (0 kb, intron/Intron/MODIFIER); LNX1-AS1 (5.9 kb); LNX1-AS2 (100 kb)	FIP1L1:protein_coding(KNOWN); LNX1:protein_coding(KNOWN); LNX1-AS1:antisense(KNOWN); LNX1-AS2:sense_intronic(KNOWN)	FIP1L1: factor interacting with PAPOLA and CPSF1 (0 kb)			5	5		0.697 Height // 0.645 Weight // 0.387 DNA methylation (variation) // 0.321 Lung function (FVC)	AK023395 | FIP1L1 | LNX1 | LNX1-AS1 | LNX1-AS2 | PDGFRA | SCFD2	CCR1 | LAT | PELI3 | RABGGTB | ZNF585A	FIP1L1, LNX1, LNX1-AS1, LNX1-AS2, SCFD2	100873939, 100873955, 152579, 81608, 84708		Signaling by PDGFR in disease:FIP1L1 | Diseases of signal transduction by growth factor receptors and second messengers:FIP1L1	systemic mastocytosis:FIP1L1 | mastocytosis:FIP1L1 | leukocyte disease:FIP1L1
4:53492655:C:T	4	4q12	54358822	C	T	0.0113	1	fish_all	18683	0.04604	0.9921	3e-04	0.5915	FIP1L1 (0 kb, intron/Intron/MODIFIER); LNX1 (0 kb, intron/Intron/MODIFIER); LNX1-AS1 (3.7 kb, near_gene/Upstream gene/MODIFIER); LNX1-AS2 (100 kb)	FIP1L1:protein_coding(KNOWN); LNX1:protein_coding(KNOWN); LNX1-AS1:antisense(KNOWN); LNX1-AS2:sense_intronic(KNOWN)	FIP1L1: factor interacting with PAPOLA and CPSF1 (0 kb)	0.363	0.5272	5	5		NA	SCFD2		FIP1L1, LNX1, LNX1-AS1, LNX1-AS2, SCFD2	100873939, 100873955, 152579, 81608, 84708		Signaling by PDGFR in disease:FIP1L1 | Diseases of signal transduction by growth factor receptors and second messengers:FIP1L1	systemic mastocytosis:FIP1L1 | mastocytosis:FIP1L1 | leukocyte disease:FIP1L1
4:53498413:A:G	4	4q12	54364580	G	A	0.0147	1	fish_all	18677	0.1003	0.9575	3e-04	0.5962	FIP1L1 (0 kb, intron/Intron/MODIFIER); LNX1 (0 kb, intron/Intron/MODIFIER | near_gene/Downstream gene/MODIFIER); LNX1-AS1 (0 kb, intron/Intron/MODIFIER | nc-RNA/Non coding transcript/MODIFIER | near_gene/Upstream gene/MODIFIER); LNX1-AS2 (95 kb)	FIP1L1:protein_coding(KNOWN); LNX1:protein_coding(KNOWN); LNX1-AS1:antisense(KNOWN); LNX1-AS2:sense_intronic(KNOWN)	FIP1L1: factor interacting with PAPOLA and CPSF1 (0 kb)	1.618	0.6683	6	6		0.702 Response to paliperidone in schizophrenia (PANSS score)			FIP1L1, LNX1, LNX1-AS1, LNX1-AS2	100873939, 100873955, 81608, 84708		Signaling by PDGFR in disease:FIP1L1 | Diseases of signal transduction by growth factor receptors and second messengers:FIP1L1	systemic mastocytosis:FIP1L1 | mastocytosis:FIP1L1 | leukocyte disease:FIP1L1
4:53501055:C:T	4	4q12	54367222	C	T	0.0117	1	fish_all	18685	0.03037	0.9913	3e-04	0.5764	FIP1L1 (0 kb, intron/Intron/MODIFIER); LNX1 (0 kb, intron/Intron/MODIFIER | nc-RNA/Non coding transcript/MODIFIER); LNX1-AS1 (0 kb, intron/Intron/MODIFIER | nc-RNA/Non coding transcript/MODIFIER | near_gene/Downstream gene/MODIFIER | near_gene/Upstream gene/MODIFIER); LNX1-AS2 (92 kb)	FIP1L1:protein_coding(KNOWN); LNX1:protein_coding(KNOWN); LNX1-AS1:antisense(KNOWN); LNX1-AS2:sense_intronic(KNOWN)	FIP1L1: factor interacting with PAPOLA and CPSF1 (0 kb)	5.017	0.5465	5	5	Motifs|PWM|alpha-CP1|, Chromatin_Structure|FAIRE|K562|Ohurea, Chromatin_Structure|DNase-seq|Hvmf|	NA	SCFD2		FIP1L1, LNX1, LNX1-AS1, LNX1-AS2, SCFD2	100873939, 100873955, 152579, 81608, 84708		Signaling by PDGFR in disease:FIP1L1 | Diseases of signal transduction by growth factor receptors and second messengers:FIP1L1	systemic mastocytosis:FIP1L1 | mastocytosis:FIP1L1 | leukocyte disease:FIP1L1
4:53502063:T:C	4	4q12	54368230	C	T	0.1241	1	fish_all	18677	0.1279	0.9926	3e-04	0.6001	FIP1L1 (0 kb, intron/Intron/MODIFIER); LNX1 (0 kb, intron/Intron/MODIFIER | nc-RNA/Non coding transcript/MODIFIER); LNX1-AS1 (0 kb, intron/Intron/MODIFIER | nc-RNA/Non coding transcript/MODIFIER | near_gene/Downstream gene/MODIFIER); LNX1-AS2 (91 kb)	FIP1L1:protein_coding(KNOWN); LNX1:protein_coding(KNOWN); LNX1-AS1:antisense(KNOWN); LNX1-AS2:sense_intronic(KNOWN)	FIP1L1: factor interacting with PAPOLA and CPSF1 (0 kb)	2.275	0.7383	7	7		0.691 Height // 0.649 Weight // 0.388 DNA methylation (variation) // 0.322 Lung function (FVC)	AK023395 | FIP1L1 | LNX1 | LNX1-AS1 | LNX1-AS2 | PDGFRA | SCFD2	CCR1 | FARP1 | LAT | PELI3 | RABGGTB | ZNF585A	FIP1L1, LNX1, LNX1-AS1, LNX1-AS2, SCFD2	100873939, 100873955, 152579, 81608, 84708		Signaling by PDGFR in disease:FIP1L1 | Diseases of signal transduction by growth factor receptors and second messengers:FIP1L1	systemic mastocytosis:FIP1L1 | mastocytosis:FIP1L1 | leukocyte disease:FIP1L1
4:53510053:T:G	4	4q12	54376220	G	T	0.1241	1	fish_all	18668	0.108	0.9892	3e-04	0.5829	FIP1L1 (0 kb, intron/Intron/MODIFIER); LNX1 (0 kb, intron/Intron/MODIFIER | near_gene/Upstream gene/MODIFIER); LNX1-AS1 (0 kb, intron/Intron/MODIFIER | nc-RNA/Non coding transcript/MODIFIER); LNX1-AS2 (83 kb)	FIP1L1:protein_coding(KNOWN); LNX1:protein_coding(KNOWN); LNX1-AS1:antisense(KNOWN); LNX1-AS2:sense_intronic(KNOWN)	FIP1L1: factor interacting with PAPOLA and CPSF1 (0 kb)	5.744	0.7618	5	5	Chromatin_Structure|DNase-seq|Hasp|	0.691 Height // 0.649 Weight // 0.388 DNA methylation (variation) // 0.322 Lung function (FVC)	AK023395 | FIP1L1 | LNX1 | LNX1-AS1 | LNX1-AS2 | PDGFRA | SCFD2	CCR1 | FARP1 | LAT | PELI3 | RABGGTB | ZNF585A	FIP1L1, LNX1, LNX1-AS1, LNX1-AS2, SCFD2	100873939, 100873955, 152579, 81608, 84708		Signaling by PDGFR in disease:FIP1L1 | Diseases of signal transduction by growth factor receptors and second messengers:FIP1L1	systemic mastocytosis:FIP1L1 | mastocytosis:FIP1L1 | leukocyte disease:FIP1L1
4:53510988:A:T	4	4q12	54377155	T	A	0.4745	1	fish_all	12315	0.1088	0.9866	3e-04	0.5978	FIP1L1 (0 kb, intron/Intron/MODIFIER); LNX1 (0 kb, intron/Intron/MODIFIER | near_gene/Upstream gene/MODIFIER); LNX1-AS1 (0 kb, intron/Intron/MODIFIER | nc-RNA/Non coding transcript/MODIFIER); LNX1-AS2 (82 kb)	FIP1L1:protein_coding(KNOWN); LNX1:protein_coding(KNOWN); LNX1-AS1:antisense(KNOWN); LNX1-AS2:sense_intronic(KNOWN)	FIP1L1: factor interacting with PAPOLA and CPSF1 (0 kb)	2.657	0.4894	6	6	Motifs|PWM|IRF-7|, Motifs|PWM|PRDM1|	0.623 Lung function (FVC) // 0.511 Intraocular pressure // 0.481 DNA methylation (variation) // 0.414 IDP dMRI TBSS L3 Superior corona radiata R // 0.411 IDP dMRI TBSS ICVF Superior corona radiata L // 0.411 IDP dMRI TBSS ICVF Posterior corona radiata R // 0.364 IDP dMRI TBSS MD Anterior corona radiata R // 0.364 IDP dMRI TBSS ICVF Posterior thalamic radiation L // 0.364 IDP dMRI TBSS MD Superior…	AK023395 | DANCR | ERVMER34-1 | FIP1L1 | LNX1 | LNX1-AS1 | LNX1-AS2 | PDGFRA | RP11-177B4.1 | SCFD2	CCR1 | LAT | PELI3 | RABGGTB | ZNF585A	FIP1L1, LNX1, LNX1-AS1, LNX1-AS2, PDGFRA, SCFD2	100873939, 100873955, 152579, 5156, 81608, 84708	Central carbon metabolism in cancer:PDGFRA | Phospholipase D signaling pathway:PDGFRA | Rap1 signaling pathway:PDGFRA | Ras signaling pathway:PDGFRA | MAPK signaling pathway:PDGFRA | PI3K-Akt signaling pathway:PDGFRA	Signaling by PDGFR in disease:FIP1L1,PDGFRA | Constitutive Signaling by Aberrant PI3K in Cancer:PDGFRA | Diseases of signal transduction by growth factor receptors and second messengers:FIP1L1,PDGFRA | PI3K/AKT Signaling in Cancer:PDGFRA | PI5P, PP2A and IER3 Regulate PI3K/AKT Signaling:PDGFRA | Negative regulation of the PI3K/AKT network:PDGFRA | PIP3 activates AKT signaling:PDGFRA | RAF/MAP kin…	fibrosarcoma of bone:PDGFRA | systemic mastocytosis:FIP1L1,PDGFRA | mastocytosis:FIP1L1,PDGFRA | endometrial stromal sarcoma:PDGFRA | neuroectodermal tumor:PDGFRA | endometrial stromal tumor:PDGFRA | leukocyte disease:FIP1L1,PDGFRA | acoustic neuroma:PDGFRA | sex cord-gonadal stromal tumor:PDGFRA | fibrosarcoma:PDGFRA | neurilemmoma:PDGFRA | neuroma:PDGFRA | seminoma:PDGFRA | nervous system benig…	positive regulation of phosphatidylinositol 3-kinase activity:PDGFRA | positive regulation of lipid kinase activity:PDGFRA | positive regulation of phospholipase C activity:PDGFRA | regulation of lipid kinase activity:PDGFRA | regulation of phospholipase C activity:PDGFRA | positive regulation of phospholipase activity:PDGFRA | regulation of phospholipase activity:PDGFRA | positive regulation of …
4:53513225:C:A	4	4q12	54379392	C	A	0.1221	1	fish_all	18537	0.07906	0.9785	3e-04	0.5531	FIP1L1 (0 kb, intron/Intron/MODIFIER); LNX1 (0 kb, intron/Intron/MODIFIER | near_gene/Upstream gene/MODIFIER); LNX1-AS1 (0 kb, intron/Intron/MODIFIER | nc-RNA/Non coding transcript/MODIFIER); LNX1-AS2 (80 kb)	FIP1L1:protein_coding(KNOWN); LNX1:protein_coding(KNOWN); LNX1-AS1:antisense(KNOWN); LNX1-AS2:sense_intronic(KNOWN)	FIP1L1: factor interacting with PAPOLA and CPSF1 (0 kb)	3.896	0.6741	7	7		0.691 Height // 0.649 Weight // 0.388 DNA methylation (variation) // 0.322 Lung function (FVC)	AK023395 | FIP1L1 | LNX1 | LNX1-AS1 | LNX1-AS2 | PDGFRA | SCFD2	CCR1 | FARP1 | LAT | PELI3 | RABGGTB | ZNF585A	FIP1L1, LNX1, LNX1-AS1, LNX1-AS2, SCFD2	100873939, 100873955, 152579, 81608, 84708		Signaling by PDGFR in disease:FIP1L1 | Diseases of signal transduction by growth factor receptors and second messengers:FIP1L1	systemic mastocytosis:FIP1L1 | mastocytosis:FIP1L1 | leukocyte disease:FIP1L1
4:53516966:C:A	4	4q12	54383133	C	A	0.0146	1	fish_all	18468	0.08985	0.8621	3e-04	0.6008	FIP1L1 (0 kb, intron/Intron/MODIFIER); LNX1 (0 kb, intron/Intron/MODIFIER); LNX1-AS1 (0 kb, intron/Intron/MODIFIER | nc-RNA/Non coding transcript/MODIFIER); LNX1-AS2 (76 kb)	FIP1L1:protein_coding(KNOWN); LNX1:protein_coding(KNOWN); LNX1-AS1:antisense(KNOWN); LNX1-AS2:sense_intronic(KNOWN)	FIP1L1: factor interacting with PAPOLA and CPSF1 (0 kb)	4.567	0.7081	7	7		NA			FIP1L1, LNX1, LNX1-AS1, LNX1-AS2	100873939, 100873955, 81608, 84708		Signaling by PDGFR in disease:FIP1L1 | Diseases of signal transduction by growth factor receptors and second messengers:FIP1L1	systemic mastocytosis:FIP1L1 | mastocytosis:FIP1L1 | leukocyte disease:FIP1L1
4:53517573:C:T	4	4q12	54383740	C	T	0.4851	1	fish_all	18686	0.08854	0.9805	3e-04	0.5841	FIP1L1 (0 kb, intron/Intron/MODIFIER); LNX1 (0 kb, intron/Intron/MODIFIER); LNX1-AS1 (0 kb, intron/Intron/MODIFIER | nc-RNA/Non coding transcript/MODIFIER); LNX1-AS2 (75 kb)	FIP1L1:protein_coding(KNOWN); LNX1:protein_coding(KNOWN); LNX1-AS1:antisense(KNOWN); LNX1-AS2:sense_intronic(KNOWN)	FIP1L1: factor interacting with PAPOLA and CPSF1 (0 kb)	1.168	0.62	7	7		0.379 Peginterferon alfa-2a treatment response in chronic hepatitis B infection	DANCR | LNX1 | LNX1-AS1 | SCFD2 | USP46		FIP1L1, LNX1, LNX1-AS1, LNX1-AS2	100873939, 100873955, 81608, 84708		Signaling by PDGFR in disease:FIP1L1 | Diseases of signal transduction by growth factor receptors and second messengers:FIP1L1	systemic mastocytosis:FIP1L1 | mastocytosis:FIP1L1 | leukocyte disease:FIP1L1
4:53521529:T:C	4	4q12	54387696	C	T	0.0106	1	fish_all	18603	0.02296	0.9147	3e-04	0.5749	FIP1L1 (0 kb, intron/Intron/MODIFIER); LNX1 (0 kb, intron/Intron/MODIFIER); LNX1-AS1 (0 kb, intron/Intron/MODIFIER | nc-RNA/Non coding transcript/MODIFIER); LNX1-AS2 (71 kb)	FIP1L1:protein_coding(KNOWN); LNX1:protein_coding(KNOWN); LNX1-AS1:antisense(KNOWN); LNX1-AS2:sense_intronic(KNOWN)	FIP1L1: factor interacting with PAPOLA and CPSF1 (0 kb)	0.803	0.4344	7	7		NA			FIP1L1, LNX1, LNX1-AS1, LNX1-AS2	100873939, 100873955, 81608, 84708		Signaling by PDGFR in disease:FIP1L1 | Diseases of signal transduction by growth factor receptors and second messengers:FIP1L1	systemic mastocytosis:FIP1L1 | mastocytosis:FIP1L1 | leukocyte disease:FIP1L1
4:53521816:C:A	4	4q12	54387983	C	A	0.4801	1	fish_all	18667	0.1012	0.9881	3e-04	0.5998	FIP1L1 (0 kb, intron/Intron/MODIFIER); LNX1 (0 kb, intron/Intron/MODIFIER); LNX1-AS1 (0 kb, intron/Intron/MODIFIER | nc-RNA/Non coding transcript/MODIFIER); LNX1-AS2 (71 kb)	FIP1L1:protein_coding(KNOWN); LNX1:protein_coding(KNOWN); LNX1-AS1:antisense(KNOWN); LNX1-AS2:sense_intronic(KNOWN)	FIP1L1: factor interacting with PAPOLA and CPSF1 (0 kb)	1.085	0.5777	7	7		0.375 Peginterferon alfa-2a treatment response in chronic hepatitis B infection	DANCR | LNX1 | LNX1-AS1 | SCFD2 | USP46		FIP1L1, LNX1, LNX1-AS1, LNX1-AS2	100873939, 100873955, 81608, 84708		Signaling by PDGFR in disease:FIP1L1 | Diseases of signal transduction by growth factor receptors and second messengers:FIP1L1	systemic mastocytosis:FIP1L1 | mastocytosis:FIP1L1 | leukocyte disease:FIP1L1
4:53528765:A:T	4	4q12	54394932	T	A	0.0141	1	fish_all	18605	0.0616	0.9227	3e-04	0.5824	FIP1L1 (0 kb, intron/Intron/MODIFIER); LNX1 (0 kb, intron/Intron/MODIFIER); LNX1-AS1 (0 kb, intron/Intron/MODIFIER | nc-RNA/Non coding transcript/MODIFIER); LNX1-AS2 (64 kb)	FIP1L1:protein_coding(KNOWN); LNX1:protein_coding(KNOWN); LNX1-AS1:antisense(KNOWN); LNX1-AS2:sense_intronic(KNOWN)	FIP1L1: factor interacting with PAPOLA and CPSF1 (0 kb)	2.712	0.7757	4	4		NA			FIP1L1, LNX1, LNX1-AS1, LNX1-AS2	100873939, 100873955, 81608, 84708		Signaling by PDGFR in disease:FIP1L1 | Diseases of signal transduction by growth factor receptors and second messengers:FIP1L1	systemic mastocytosis:FIP1L1 | mastocytosis:FIP1L1 | leukocyte disease:FIP1L1
4:53539390:G:T	4	4q12	54405557	G	T	0.1608	1	fish_all	11114	0.09645	0.9838	3e-04	0.5705	FIP1L1 (0 kb, intron/Intron/MODIFIER); LNX1 (0 kb, intron/Intron/MODIFIER); LNX1-AS1 (0 kb, intron/Intron/MODIFIER | nc-RNA/Non coding transcript/MODIFIER | near_gene/Downstream gene/MODIFIER); LNX1-AS2 (54 kb)	FIP1L1:protein_coding(KNOWN); LNX1:protein_coding(KNOWN); LNX1-AS1:antisense(KNOWN); LNX1-AS2:sense_intronic(KNOWN)	FIP1L1: factor interacting with PAPOLA and CPSF1 (0 kb)		0.3811	5	5	5:Motifs|PWM|PKNOX2|, Protein_Binding|ChIP-seq|GATA2|SH-SY5Y|, Protein_Binding|ChIP-seq|RFX3|K562|;5:NA	0.659 Peginterferon alfa-2a treatment response in chronic hepatitis B infection	DANCR | GSX2 | LNX1 | RASL11B	ATP8A1 | C9orf25 | CBFA2T2 | CD300C | GNPTG | HERC2 | HFE2 | HTR1F | IFFO1 | IL12B | IL1F6 | INPP5E | KRTAP6-1 | LARP1 | LCE1A | LPCAT4 | MMEL1 | OR14C36 | OR5L1 | PDE6A | RIPK1 | RNF219 | SCAP | THAP2 | TLR8 | VPS39	DANCR, FIP1L1, LNX1, LNX1-AS1, LNX1-AS2	100873939, 100873955, 57291, 81608, 84708		Signaling by PDGFR in disease:FIP1L1 | Diseases of signal transduction by growth factor receptors and second messengers:FIP1L1	systemic mastocytosis:FIP1L1 | mastocytosis:FIP1L1 | leukocyte disease:FIP1L1
4:53544426:C:A	4	4q12	54410593	C	A	0.1887	1	fish_all	18206	0.08963	0.9622	3e-04	0.5708	FIP1L1 (0 kb, intron/Intron/MODIFIER); LNX1 (0 kb, intron/Intron/MODIFIER); LNX1-AS1 (0 kb, intron/Intron/MODIFIER | nc-RNA/Non coding transcript/MODIFIER); LNX1-AS2 (49 kb)	FIP1L1:protein_coding(KNOWN); LNX1:protein_coding(KNOWN); LNX1-AS1:antisense(KNOWN); LNX1-AS2:sense_intronic(KNOWN)	FIP1L1: factor interacting with PAPOLA and CPSF1 (0 kb)	0.951	0.5654	6	6	Motifs|Footprinting|SREBP-1|Cll, Motifs|Footprinting|SREBP-1|Hsmmt, Motifs|Footprinting|SREBP-1|Huh75, Motifs|Footprinting|SREBP-1|Panisd, Motifs|PWM|SREBP-1|	NA	FIP1L1 | LNX1-AS1 | SCFD2	ADAMTS18	FIP1L1, LNX1, LNX1-AS1, LNX1-AS2	100873939, 100873955, 81608, 84708		Signaling by PDGFR in disease:FIP1L1 | Diseases of signal transduction by growth factor receptors and second messengers:FIP1L1	systemic mastocytosis:FIP1L1 | mastocytosis:FIP1L1 | leukocyte disease:FIP1L1
4:53549912:A:G	4	4q12	54416079	G	A	0.0753	1	fish_all	18263	0.1105	0.913	3e-04	0.5813	FIP1L1 (0 kb, intron/Intron/MODIFIER); LNX1 (0 kb, intron/Intron/MODIFIER); LNX1-AS1 (0.33 kb, near_gene/Downstream gene/MODIFIER); LNX1-AS2 (43 kb)	FIP1L1:protein_coding(KNOWN); LNX1:protein_coding(KNOWN); LNX1-AS1:antisense(KNOWN); LNX1-AS2:sense_intronic(KNOWN)	FIP1L1: factor interacting with PAPOLA and CPSF1 (0 kb)	3.152	0.5974	7	7		NA			FIP1L1, LNX1, LNX1-AS1, LNX1-AS2	100873939, 100873955, 81608, 84708		Signaling by PDGFR in disease:FIP1L1 | Diseases of signal transduction by growth factor receptors and second messengers:FIP1L1	systemic mastocytosis:FIP1L1 | mastocytosis:FIP1L1 | leukocyte disease:FIP1L1
4:53559857:CCTCT:C	4	4q12	54426024	C	CCTCT	0.1282	1	fish_all	18686	0.1114	0.9896	3e-04	0.5854	FIP1L1 (0 kb); LNX1 (0 kb); LNX1-AS1 (10 kb); LNX1-AS2 (33 kb)	FIP1L1:protein_coding(KNOWN); LNX1:protein_coding(KNOWN); LNX1-AS1:antisense(KNOWN); LNX1-AS2:sense_intronic(KNOWN)	FIP1L1: factor interacting with PAPOLA and CPSF1 (0 kb)	1.8					0.35 Peginterferon alfa-2a treatment response in chronic hepatitis B infection	DANCR | LNX1 | PDGFRA | RP11-317M11.1 | SCFD2 | USP46	IFI27L1	FIP1L1, IFI27L1, LNX1, LNX1-AS1, LNX1-AS2	100873939, 100873955, 122509, 81608, 84708		Signaling by PDGFR in disease:FIP1L1 | Diseases of signal transduction by growth factor receptors and second messengers:FIP1L1	systemic mastocytosis:FIP1L1 | mastocytosis:FIP1L1 | leukocyte disease:FIP1L1
4:53559956:T:C	4	4q12	54426123	C	T	0.1283	1	fish_all	18686	0.1199	0.9898	3e-04	0.5931	FIP1L1 (0 kb, intron/Intron/MODIFIER); LNX1 (0 kb, intron/Intron/MODIFIER | near_gene/Upstream gene/MODIFIER); LNX1-AS1 (10 kb); LNX1-AS2 (33 kb)	FIP1L1:protein_coding(KNOWN); LNX1:protein_coding(KNOWN); LNX1-AS1:antisense(KNOWN); LNX1-AS2:sense_intronic(KNOWN)	FIP1L1: factor interacting with PAPOLA and CPSF1 (0 kb)	1.029	0.4261	6	6	Motifs|PWM|AREB6|, Motifs|PWM|Zbtb3|	0.35 Peginterferon alfa-2a treatment response in chronic hepatitis B infection	DANCR | LNX1 | PDGFRA | RP11-317M11.1 | SCFD2 | USP46	IFI27L1	FIP1L1, IFI27L1, LNX1, LNX1-AS1, LNX1-AS2	100873939, 100873955, 122509, 81608, 84708		Signaling by PDGFR in disease:FIP1L1 | Diseases of signal transduction by growth factor receptors and second messengers:FIP1L1	systemic mastocytosis:FIP1L1 | mastocytosis:FIP1L1 | leukocyte disease:FIP1L1
4:53572599:C:A	4	4q12	54438766	C	A	0.2514	1	fish_all	18686	0.1045	0.985	3e-04	0.5941	FIP1L1 (0 kb, intron/Intron/MODIFIER); LNX1 (0 kb, intron/Intron/MODIFIER | near_gene/Downstream gene/MODIFIER); RP11-18M17.1 (3.1 kb, near_gene/Upstream gene/MODIFIER); LNX1-AS2 (20 kb); LNX1-AS1 (23 kb)	FIP1L1:protein_coding(KNOWN); LNX1:protein_coding(KNOWN); RP11-18M17.1:pseudogene(KNOWN); LNX1-AS2:sense_intronic(KNOWN); LNX1-AS1:antisense(KNOWN)	FIP1L1: factor interacting with PAPOLA and CPSF1 (0 kb)	10.8	0.8997	6	6	Motifs|PWM|FOXF2|, Motifs|PWM|Freac-2|, Motifs|PWM|FOXO4|	0.753 Mean arterial pressure // 0.753 Systolic blood pressure // 0.613 Core binding factor acute myeloid leukemia	FIP1L1 | LNX1 | LNX1-AS1 | SCFD2	ADAMTS18	FIP1L1, LNX1, LNX1-AS1, LNX1-AS2	100873939, 100873955, 81608, 84708		Signaling by PDGFR in disease:FIP1L1 | Diseases of signal transduction by growth factor receptors and second messengers:FIP1L1	systemic mastocytosis:FIP1L1 | mastocytosis:FIP1L1 | leukocyte disease:FIP1L1
4:53577610:G:A	4	4q12	54443777	G	A	0.2518	1	fish_all	18658	0.0968	0.9806	3e-04	0.5838	FIP1L1 (0 kb, intron/Intron/MODIFIER); LNX1 (0 kb, intron/Intron/MODIFIER | nc-RNA/Non coding transcript/MODIFIER); RP11-18M17.1 (1.2 kb, near_gene/Downstream gene/MODIFIER); LNX1-AS2 (15 kb); LNX1-AS1 (28 kb)	FIP1L1:protein_coding(KNOWN); LNX1:protein_coding(KNOWN); RP11-18M17.1:pseudogene(KNOWN); LNX1-AS2:sense_intronic(KNOWN); LNX1-AS1:antisense(KNOWN)	FIP1L1: factor interacting with PAPOLA and CPSF1 (0 kb)	0.227	0.4277	6	6	Motifs|PWM|Rxra|	0.781 Mean arterial pressure // 0.781 Systolic blood pressure // 0.596 Core binding factor acute myeloid leukemia	FIP1L1 | LNX1 | LNX1-AS1 | SCFD2	ADAMTS18	FIP1L1, LNX1, LNX1-AS1, LNX1-AS2	100873939, 100873955, 81608, 84708		Signaling by PDGFR in disease:FIP1L1 | Diseases of signal transduction by growth factor receptors and second messengers:FIP1L1	systemic mastocytosis:FIP1L1 | mastocytosis:FIP1L1 | leukocyte disease:FIP1L1
4:53584556:C:T	4	4q12	54450723	C	T	0.0207	1	fish_all	18610	0.1245	0.9356	3e-04	0.6018	FIP1L1 (0 kb, intron/Intron/MODIFIER); LNX1 (0 kb, intron/Intron/MODIFIER | nc-RNA/Non coding transcript/MODIFIER); LNX1-AS2 (8.4 kb); LNX1-AS1 (35 kb)	FIP1L1:protein_coding(KNOWN); LNX1:protein_coding(KNOWN); LNX1-AS2:sense_intronic(KNOWN); LNX1-AS1:antisense(KNOWN)	FIP1L1: factor interacting with PAPOLA and CPSF1 (0 kb)	1.595	0.7901	5	5		NA	LNX1		FIP1L1, LNX1, LNX1-AS1, LNX1-AS2	100873939, 100873955, 81608, 84708		Signaling by PDGFR in disease:FIP1L1 | Diseases of signal transduction by growth factor receptors and second messengers:FIP1L1	systemic mastocytosis:FIP1L1 | mastocytosis:FIP1L1 | leukocyte disease:FIP1L1
4:53595381:C:T	4	4q12	54461548	C	T	0.1128	1	fish_all	18686	0.08754	0.9982	3e-04	0.56	FIP1L1 (0 kb, intron/Intron/MODIFIER); LNX1 (0 kb, intron/Intron/MODIFIER | nc-RNA/Non coding transcript/MODIFIER | near_gene/Upstream gene/MODIFIER); LNX1-AS2 (0 kb, intron/Intron/MODIFIER | nc-RNA/Non coding transcript/MODIFIER | near_gene/Downstream gene/MODIFIER); LNX1-AS1 (46 kb)	FIP1L1:protein_coding(KNOWN); LNX1:protein_coding(KNOWN); LNX1-AS2:sense_intronic(KNOWN); LNX1-AS1:antisense(KNOWN)	FIP1L1: factor interacting with PAPOLA and CPSF1 (0 kb)	5.17	0.5027	2b	2	Motifs|Footprinting|TP53|Hpde6e6e7, Motifs|PWM|TP63|, Motifs|PWM|TP73|, Motifs|PWM|TP73|, Motifs|PWM|TP53|, Motifs|Footprinting|TP53|Phte, Chromatin_Structure|FAIRE|Nhbe|, Chromatin_Structure|DNase-seq|Hpde6e6e7|, Chromatin_Structure|DNase-seq|Phte|, Chromatin_Structure|DNase-seq|Hmec|, Chromatin_Structure|DNase-seq|Rwpe1|, Chromatin_Structure|FAIRE|Nhek|, Chromatin_Structure|DNase-seq|Nhek|, Chr…	NA	LNX1 | LNX1-AS1 | PDGFRA | RP11-177B4.1 | USP46		FIP1L1, LNX1, LNX1-AS1, LNX1-AS2	100873939, 100873955, 81608, 84708		Signaling by PDGFR in disease:FIP1L1 | Diseases of signal transduction by growth factor receptors and second messengers:FIP1L1	systemic mastocytosis:FIP1L1 | mastocytosis:FIP1L1 | leukocyte disease:FIP1L1
4:53595776:C:T	4	4q12	54461943	C	T	0.113	1	fish_all	18684	0.08414	0.996	3e-04	0.5578	FIP1L1 (0 kb, intron/Intron/MODIFIER); LNX1 (0 kb, intron/Intron/MODIFIER | nc-RNA/Non coding transcript/MODIFIER | near_gene/Upstream gene/MODIFIER); LNX1-AS2 (0 kb, intron/Intron/MODIFIER | nc-RNA/Non coding transcript/MODIFIER | near_gene/Downstream gene/MODIFIER); LNX1-AS1 (46 kb)	FIP1L1:protein_coding(KNOWN); LNX1:protein_coding(KNOWN); LNX1-AS2:sense_intronic(KNOWN); LNX1-AS1:antisense(KNOWN)	FIP1L1: factor interacting with PAPOLA and CPSF1 (0 kb)	4.1	0.6079	7	7		NA	LNX1 | LNX1-AS1 | PDGFRA | RP11-177B4.1 | USP46		FIP1L1, LNX1, LNX1-AS1, LNX1-AS2	100873939, 100873955, 81608, 84708		Signaling by PDGFR in disease:FIP1L1 | Diseases of signal transduction by growth factor receptors and second messengers:FIP1L1	systemic mastocytosis:FIP1L1 | mastocytosis:FIP1L1 | leukocyte disease:FIP1L1
4:53596045:A:T	4	4q12	54462212	T	A	0.1128	1	fish_all	18686	0.09129	0.9953	3e-04	0.5656	FIP1L1 (0 kb, intron/Intron/MODIFIER); LNX1 (0 kb, intron/Intron/MODIFIER | nc-RNA/Non coding transcript/MODIFIER | near_gene/Upstream gene/MODIFIER); LNX1-AS2 (0 kb, intron/Intron/MODIFIER | nc-RNA/Non coding transcript/MODIFIER | near_gene/Downstream gene/MODIFIER); LNX1-AS1 (46 kb)	FIP1L1:protein_coding(KNOWN); LNX1:protein_coding(KNOWN); LNX1-AS2:sense_intronic(KNOWN); LNX1-AS1:antisense(KNOWN)	FIP1L1: factor interacting with PAPOLA and CPSF1 (0 kb)	3.315	0.7347	5	5	Motifs|PWM|HMGA2|, Motifs|PWM|ZNF410|, Protein_Binding|ChIP-seq|EP300|SK-N-SH|	NA	LNX1 | LNX1-AS1 | PDGFRA | RP11-177B4.1 | USP46		FIP1L1, LNX1, LNX1-AS1, LNX1-AS2	100873939, 100873955, 81608, 84708		Signaling by PDGFR in disease:FIP1L1 | Diseases of signal transduction by growth factor receptors and second messengers:FIP1L1	systemic mastocytosis:FIP1L1 | mastocytosis:FIP1L1 | leukocyte disease:FIP1L1
4:53596053:C:T	4	4q12	54462220	C	T	0.1127	1	fish_all	18685	0.0872	0.9957	3e-04	0.5597	FIP1L1 (0 kb, intron/Intron/MODIFIER); LNX1 (0 kb, intron/Intron/MODIFIER | nc-RNA/Non coding transcript/MODIFIER | near_gene/Upstream gene/MODIFIER); LNX1-AS2 (0 kb, intron/Intron/MODIFIER | nc-RNA/Non coding transcript/MODIFIER | near_gene/Downstream gene/MODIFIER); LNX1-AS1 (46 kb)	FIP1L1:protein_coding(KNOWN); LNX1:protein_coding(KNOWN); LNX1-AS2:sense_intronic(KNOWN); LNX1-AS1:antisense(KNOWN)	FIP1L1: factor interacting with PAPOLA and CPSF1 (0 kb)	0.831	0.7049	5	5	Motifs|PWM|HMGA2|, Motifs|PWM|Hoxb7|, Motifs|PWM|Hoxc6|, Motifs|PWM|En1|, Motifs|PWM|Hoxa6|, Motifs|PWM|Hoxb6|, Motifs|PWM|Hoxb7|, Motifs|PWM|Nkx6-2|, Protein_Binding|ChIP-seq|EP300|SK-N-SH|	NA	LNX1 | LNX1-AS1 | PDGFRA | RP11-177B4.1 | USP46		FIP1L1, LNX1, LNX1-AS1, LNX1-AS2	100873939, 100873955, 81608, 84708		Signaling by PDGFR in disease:FIP1L1 | Diseases of signal transduction by growth factor receptors and second messengers:FIP1L1	systemic mastocytosis:FIP1L1 | mastocytosis:FIP1L1 | leukocyte disease:FIP1L1
4:53597003:C:T	4	4q12	54463170	C	T	0.1122	1	fish_all	18644	0.09318	0.9911	3e-04	0.5675	FIP1L1 (0 kb, intron/Intron/MODIFIER); LNX1 (0 kb, intron/Intron/MODIFIER | nc-RNA/Non coding transcript/MODIFIER); LNX1-AS2 (0 kb, intron/Intron/MODIFIER | nc-RNA/Non coding transcript/MODIFIER | near_gene/Downstream gene/MODIFIER); LNX1-AS1 (47 kb)	FIP1L1:protein_coding(KNOWN); LNX1:protein_coding(KNOWN); LNX1-AS2:sense_intronic(KNOWN); LNX1-AS1:antisense(KNOWN)	FIP1L1: factor interacting with PAPOLA and CPSF1 (0 kb)	4.812	0.8276	5	5	Chromatin_Structure|DNase-seq|Hpdlf|, Chromatin_Structure|DNase-seq|Stellate|	NA	LNX1 | LNX1-AS1 | PDGFRA | RP11-177B4.1 | USP46		FIP1L1, LNX1, LNX1-AS1, LNX1-AS2	100873939, 100873955, 81608, 84708		Signaling by PDGFR in disease:FIP1L1 | Diseases of signal transduction by growth factor receptors and second messengers:FIP1L1	systemic mastocytosis:FIP1L1 | mastocytosis:FIP1L1 | leukocyte disease:FIP1L1
4:53600650:A:G	4	4q12	54466817	G	A	0.0365	1	fish_all	18065	0.1214	0.8518	3e-04	0.5949	FIP1L1 (0 kb, intron/Intron/MODIFIER); LNX1 (0 kb, intron/Intron/MODIFIER | nc-RNA/Non coding transcript/MODIFIER); LNX1-AS2 (0 kb, intron/Intron/MODIFIER | nc-RNA/Non coding transcript/MODIFIER); LNX1-AS1 (51 kb)	FIP1L1:protein_coding(KNOWN); LNX1:protein_coding(KNOWN); LNX1-AS2:sense_intronic(KNOWN); LNX1-AS1:antisense(KNOWN)	FIP1L1: factor interacting with PAPOLA and CPSF1 (0 kb)	3.64	0.2831	7	7		NA	SNORA26		FIP1L1, LNX1, LNX1-AS1, LNX1-AS2	100873939, 100873955, 81608, 84708		Signaling by PDGFR in disease:FIP1L1 | Diseases of signal transduction by growth factor receptors and second messengers:FIP1L1	systemic mastocytosis:FIP1L1 | mastocytosis:FIP1L1 | leukocyte disease:FIP1L1
4:53608609:T:G	4	4q12	54474776	G	T	0.27	1	fish_all	18668	0.09771	0.9942	3e-04	0.5893	FIP1L1 (0 kb, intron/Intron/MODIFIER); LNX1 (0 kb, intron/Intron/MODIFIER | nc-RNA/Non coding transcript/MODIFIER); LNX1-AS2 (4.6 kb, near_gene/Downstream gene/MODIFIER); LNX1-AS1 (59 kb)	FIP1L1:protein_coding(KNOWN); LNX1:protein_coding(KNOWN); LNX1-AS2:sense_intronic(KNOWN); LNX1-AS1:antisense(KNOWN)	FIP1L1: factor interacting with PAPOLA and CPSF1 (0 kb)	9.172	0.8669	3a	3	Motifs|PWM|SRF|, Motifs|PWM|SRF|, Motifs|PWM|SRF|, Motifs|PWM|Srf|, Chromatin_Structure|DNase-seq|Gm12878|, Protein_Binding|ChIP-seq|EBF1|GM12878|	0.453 Diffuse plaques (SNP x SNP interaction)	LNX1 | PDGFRA | RP11-177B4.1 | SCFD2 | USP46		FIP1L1, LNX1, LNX1-AS2, RP11-317M11.1	100506444, 100873955, 81608, 84708		Signaling by PDGFR in disease:FIP1L1 | Diseases of signal transduction by growth factor receptors and second messengers:FIP1L1	systemic mastocytosis:FIP1L1 | mastocytosis:FIP1L1 | leukocyte disease:FIP1L1
4:53610408:A:G	4	4q12	54476575	G	A	0.2701	1	fish_all	18681	0.09472	0.9943	3e-04	0.5835	FIP1L1 (0 kb, intron/Intron/MODIFIER); LNX1 (0 kb, intron/Intron/MODIFIER | nc-RNA/Non coding transcript/MODIFIER); LNX1-AS2 (6.4 kb); LNX1-AS1 (61 kb)	FIP1L1:protein_coding(KNOWN); LNX1:protein_coding(KNOWN); LNX1-AS2:sense_intronic(KNOWN); LNX1-AS1:antisense(KNOWN)	FIP1L1: factor interacting with PAPOLA and CPSF1 (0 kb)	0.656	0.2672	6	6	Motifs|PWM|BCL6|	0.449 Diffuse plaques (SNP x SNP interaction)	LNX1 | PDGFRA | RP11-177B4.1 | SCFD2 | USP46		FIP1L1, LNX1, LNX1-AS2, RP11-317M11.1	100506444, 100873955, 81608, 84708		Signaling by PDGFR in disease:FIP1L1 | Diseases of signal transduction by growth factor receptors and second messengers:FIP1L1	systemic mastocytosis:FIP1L1 | mastocytosis:FIP1L1 | leukocyte disease:FIP1L1
4:53611730:C:G	4	4q12	54477897	G	C	0.0166	1	fish_all	18661	0.107	0.9254	3e-04	0.5946	FIP1L1 (0 kb, intron/Intron/MODIFIER); LNX1 (0 kb, intron/Intron/MODIFIER | nc-RNA/Non coding transcript/MODIFIER); LNX1-AS2 (7.7 kb); LNX1-AS1 (62 kb)	FIP1L1:protein_coding(KNOWN); LNX1:protein_coding(KNOWN); LNX1-AS2:sense_intronic(KNOWN); LNX1-AS1:antisense(KNOWN)	FIP1L1: factor interacting with PAPOLA and CPSF1 (0 kb)	3.08	0.4364	7	7		0.786 Response to paliperidone in schizophrenia (PANSS score) // 0.351 Response to paliperidone in schizophrenia (CGI-S score)	FIP1L1 | SCFD2 | USP46		FIP1L1, LNX1, LNX1-AS2, RP11-317M11.1	100506444, 100873955, 81608, 84708		Signaling by PDGFR in disease:FIP1L1 | Diseases of signal transduction by growth factor receptors and second messengers:FIP1L1	systemic mastocytosis:FIP1L1 | mastocytosis:FIP1L1 | leukocyte disease:FIP1L1
4:53611956:G:A	4	4q12	54478123	G	A	0.2696	1	fish_all	18686	0.09302	0.9958	3e-04	0.5815	FIP1L1 (0 kb, intron/Intron/MODIFIER); LNX1 (0 kb, intron/Intron/MODIFIER | nc-RNA/Non coding transcript/MODIFIER); LNX1-AS2 (7.9 kb); LNX1-AS1 (62 kb)	FIP1L1:protein_coding(KNOWN); LNX1:protein_coding(KNOWN); LNX1-AS2:sense_intronic(KNOWN); LNX1-AS1:antisense(KNOWN)	FIP1L1: factor interacting with PAPOLA and CPSF1 (0 kb)	4.667	0.6613	7	7		0.453 Diffuse plaques (SNP x SNP interaction)	LNX1 | PDGFRA | RP11-177B4.1 | SCFD2 | USP46		FIP1L1, LNX1, LNX1-AS2, RP11-317M11.1	100506444, 100873955, 81608, 84708		Signaling by PDGFR in disease:FIP1L1 | Diseases of signal transduction by growth factor receptors and second messengers:FIP1L1	systemic mastocytosis:FIP1L1 | mastocytosis:FIP1L1 | leukocyte disease:FIP1L1
4:53623192:A:C	4	4q12	54489359	C	A	0.3445	1	fish_all	18685	0.07163	0.9943	3e-04	0.5565	FIP1L1 (0 kb, intron/Intron/MODIFIER); LNX1 (0 kb, intron/Intron/MODIFIER | nc-RNA/Non coding transcript/MODIFIER); LNX1-AS2 (19 kb); LNX1-AS1 (74 kb)	FIP1L1:protein_coding(KNOWN); LNX1:protein_coding(KNOWN); LNX1-AS2:sense_intronic(KNOWN); LNX1-AS1:antisense(KNOWN)	FIP1L1: factor interacting with PAPOLA and CPSF1 (0 kb)	5.877	0.4135	5	5	Chromatin_Structure|DNase-seq|Hpde6e6e7|, Chromatin_Structure|DNase-seq|Aosmc|Serumfree, Chromatin_Structure|DNase-seq|Rwpe1|	0.742 Lobe attachment (rater-scored or self-reported) // 0.441 Total amyloid (SNP x SNP interaction)	LNX1 | LNX1-AS1 | USP46		FIP1L1, Hs.164463, LNX1, LNX1-AS2, RP11-317M11.1, USP46	100506444, 100873955, 64854, 81608, 84708		Signaling by PDGFR in disease:FIP1L1 | Diseases of signal transduction by growth factor receptors and second messengers:FIP1L1	systemic mastocytosis:FIP1L1 | mastocytosis:FIP1L1 | leukocyte disease:FIP1L1	modulation of chemical synaptic transmission:USP46 | regulation of trans-synaptic signaling:USP46
4:53623760:C:T	4	4q12	54489927	C	T	0.3441	1	fish_all	18686	0.07993	0.9963	3e-04	0.5681	FIP1L1 (0 kb, intron/Intron/MODIFIER); LNX1 (0 kb, intron/Intron/MODIFIER | nc-RNA/Non coding transcript/MODIFIER); LNX1-AS2 (20 kb); LNX1-AS1 (74 kb)	FIP1L1:protein_coding(KNOWN); LNX1:protein_coding(KNOWN); LNX1-AS2:sense_intronic(KNOWN); LNX1-AS1:antisense(KNOWN)	FIP1L1: factor interacting with PAPOLA and CPSF1 (0 kb)	1.412	0.3788	6	6	Motifs|PWM|Duxl|	0.742 Lobe attachment (rater-scored or self-reported) // 0.441 Total amyloid (SNP x SNP interaction)	LNX1 | LNX1-AS1 | USP46		FIP1L1, Hs.164463, LNX1, LNX1-AS2, RP11-317M11.1, USP46	100506444, 100873955, 64854, 81608, 84708		Signaling by PDGFR in disease:FIP1L1 | Diseases of signal transduction by growth factor receptors and second messengers:FIP1L1	systemic mastocytosis:FIP1L1 | mastocytosis:FIP1L1 | leukocyte disease:FIP1L1	modulation of chemical synaptic transmission:USP46 | regulation of trans-synaptic signaling:USP46
4:53626338:G:A	4	4q12	54492505	G	A	0.3441	1	fish_all	18686	0.08167	0.9944	3e-04	0.5711	FIP1L1 (0 kb, intron/Intron/MODIFIER); LNX1 (0 kb, intron/Intron/MODIFIER | nc-RNA/Non coding transcript/MODIFIER); LNX1-AS2 (22 kb); LNX1-AS1 (77 kb)	FIP1L1:protein_coding(KNOWN); LNX1:protein_coding(KNOWN); LNX1-AS2:sense_intronic(KNOWN); LNX1-AS1:antisense(KNOWN)	FIP1L1: factor interacting with PAPOLA and CPSF1 (0 kb)	0.06	0.3559	5	5	Motifs|PWM|Mtf1|, Chromatin_Structure|DNase-seq|Hvmf|	0.742 Lobe attachment (rater-scored or self-reported) // 0.441 Total amyloid (SNP x SNP interaction)	LNX1 | LNX1-AS1 | USP46		FIP1L1, Hs.164463, LNX1, LNX1-AS2, RP11-317M11.1, USP46	100506444, 100873955, 64854, 81608, 84708		Signaling by PDGFR in disease:FIP1L1 | Diseases of signal transduction by growth factor receptors and second messengers:FIP1L1	systemic mastocytosis:FIP1L1 | mastocytosis:FIP1L1 | leukocyte disease:FIP1L1	modulation of chemical synaptic transmission:USP46 | regulation of trans-synaptic signaling:USP46
4:53627216:G:A	4	4q12	54493383	G	A	0.3433	1	fish_all	18686	0.0814	0.9978	3e-04	0.5714	FIP1L1 (0 kb, intron/Intron/MODIFIER); LNX1 (0 kb, intron/Intron/MODIFIER | nc-RNA/Non coding transcript/MODIFIER); LNX1-AS2 (23 kb); LNX1-AS1 (78 kb)	FIP1L1:protein_coding(KNOWN); LNX1:protein_coding(KNOWN); LNX1-AS2:sense_intronic(KNOWN); LNX1-AS1:antisense(KNOWN)	FIP1L1: factor interacting with PAPOLA and CPSF1 (0 kb)	3.519	0.4417	7	7	Chromatin_Structure|FAIRE|Nhbe|	0.742 Lobe attachment (rater-scored or self-reported) // 0.441 Total amyloid (SNP x SNP interaction)	LNX1 | LNX1-AS1 | USP46		FIP1L1, Hs.164463, LNX1, LNX1-AS2, RP11-317M11.1, USP46	100506444, 100873955, 64854, 81608, 84708		Signaling by PDGFR in disease:FIP1L1 | Diseases of signal transduction by growth factor receptors and second messengers:FIP1L1	systemic mastocytosis:FIP1L1 | mastocytosis:FIP1L1 | leukocyte disease:FIP1L1	modulation of chemical synaptic transmission:USP46 | regulation of trans-synaptic signaling:USP46
4:53630096:T:G	4	4q12	54496263	G	T	0.3207	1	fish_all	18554	0.09465	0.9836	3e-04	0.589	FIP1L1 (0 kb, intron/Intron/MODIFIER); LNX1 (0 kb, intron/Intron/MODIFIER | nc-RNA/Non coding transcript/MODIFIER); LNX1-AS2 (26 kb); LNX1-AS1 (81 kb)	FIP1L1:protein_coding(KNOWN); LNX1:protein_coding(KNOWN); LNX1-AS2:sense_intronic(KNOWN); LNX1-AS1:antisense(KNOWN)	FIP1L1: factor interacting with PAPOLA and CPSF1 (0 kb)	0.492	0.1159	6	6	Motifs|PWM|Zfp740|, Motifs|PWM|Zfp740|, Motifs|PWM|Egr|, Motifs|PWM|ZNF219|, Motifs|PWM|ZFP740|, Motifs|PWM|ZNF740|, Motifs|PWM|ZNF740|	0.799 Lobe attachment (rater-scored or self-reported) // 0.474 Total amyloid (SNP x SNP interaction)	LNX1 | LNX1-AS1 | USP46		FIP1L1, Hs.164463, LNX1, LNX1-AS2, RP11-317M11.1, USP46	100506444, 100873955, 64854, 81608, 84708		Signaling by PDGFR in disease:FIP1L1 | Diseases of signal transduction by growth factor receptors and second messengers:FIP1L1	systemic mastocytosis:FIP1L1 | mastocytosis:FIP1L1 | leukocyte disease:FIP1L1	modulation of chemical synaptic transmission:USP46 | regulation of trans-synaptic signaling:USP46
4:53630122:C:T	4	4q12	54496289	C	T	0.0174	1	fish_all	18646	0.1108	0.92	3e-04	0.5995	FIP1L1 (0 kb, intron/Intron/MODIFIER); LNX1 (0 kb, intron/Intron/MODIFIER | nc-RNA/Non coding transcript/MODIFIER); LNX1-AS2 (26 kb); LNX1-AS1 (81 kb)	FIP1L1:protein_coding(KNOWN); LNX1:protein_coding(KNOWN); LNX1-AS2:sense_intronic(KNOWN); LNX1-AS1:antisense(KNOWN)	FIP1L1: factor interacting with PAPOLA and CPSF1 (0 kb)	3.778	0.7366	7	7		NA	LNX1		FIP1L1, LNX1, LNX1-AS2, RP11-317M11.1	100506444, 100873955, 81608, 84708		Signaling by PDGFR in disease:FIP1L1 | Diseases of signal transduction by growth factor receptors and second messengers:FIP1L1	systemic mastocytosis:FIP1L1 | mastocytosis:FIP1L1 | leukocyte disease:FIP1L1
4:53635264:T:C	4	4q12	54501431	C	T	0.3463	1	fish_all	18631	0.09311	0.9937	3e-04	0.5896	FIP1L1 (0 kb, intron/Intron/MODIFIER); LNX1 (0 kb, intron/Intron/MODIFIER | nc-RNA/Non coding transcript/MODIFIER); LNX1-AS2 (31 kb); LNX1-AS1 (86 kb)	FIP1L1:protein_coding(KNOWN); LNX1:protein_coding(KNOWN); LNX1-AS2:sense_intronic(KNOWN); LNX1-AS1:antisense(KNOWN)	FIP1L1: factor interacting with PAPOLA and CPSF1 (0 kb)	7.126	0.7548	3a	3	Motifs|PWM|RP58|, Motifs|PWM|ZNF238|, Motifs|PWM|ZNF238|, Chromatin_Structure|DNase-seq|K562|, Chromatin_Structure|DNase-seq|H7es|, Chromatin_Structure|DNase-seq|K562|Znfg54a11, Chromatin_Structure|DNase-seq|K562|Znfa41c6, Chromatin_Structure|DNase-seq|K562|Znfp5, Chromatin_Structure|DNase-seq|H7es|Diffa5d, Chromatin_Structure|DNase-seq|K562|Znff41b2, Chromatin_Structure|DNase-seq|Hmvecdlyad|, Pr…	0.996 Beard thickness // 0.955 Hair color // 0.858 Male-pattern baldness // 0.858 Dementia and core Alzheimer's disease neuropathologic changes // 0.858 Balding type 1 // 0.357 Aerodigestive squamous cell cancer (pleiotropy) // 0.34 Corneal resistance factor	FIP1L1 | LNX1 | LNX1-AS1 | RP11-177B4.1 | SCFD2		FIP1L1, LNX1, LNX1-AS2, RP11-317M11.1	100506444, 100873955, 81608, 84708		Signaling by PDGFR in disease:FIP1L1 | Diseases of signal transduction by growth factor receptors and second messengers:FIP1L1	systemic mastocytosis:FIP1L1 | mastocytosis:FIP1L1 | leukocyte disease:FIP1L1
4:53636319:A:G	4	4q12	54502486	G	A	0.3459	1	fish_all	18652	0.09267	0.9934	3e-04	0.5898	FIP1L1 (0 kb, intron/Intron/MODIFIER); LNX1 (0 kb, intron/Intron/MODIFIER | nc-RNA/Non coding transcript/MODIFIER); LNX1-AS2 (32 kb); LNX1-AS1 (87 kb)	FIP1L1:protein_coding(KNOWN); LNX1:protein_coding(KNOWN); LNX1-AS2:sense_intronic(KNOWN); LNX1-AS1:antisense(KNOWN)	FIP1L1: factor interacting with PAPOLA and CPSF1 (0 kb)	2.055	0.3194	5	5	Chromatin_Structure|DNase-seq|Mel2183|, Chromatin_Structure|DNase-seq|Colo829|, Chromatin_Structure|DNase-seq|Hcm|	0.996 Beard thickness // 0.955 Hair color // 0.858 Male-pattern baldness // 0.858 Dementia and core Alzheimer's disease neuropathologic changes // 0.858 Balding type 1 // 0.357 Aerodigestive squamous cell cancer (pleiotropy) // 0.34 Corneal resistance factor	FIP1L1 | LNX1 | LNX1-AS1 | RP11-177B4.1 | SCFD2		FIP1L1, LNX1, LNX1-AS2, RP11-317M11.1	100506444, 100873955, 81608, 84708		Signaling by PDGFR in disease:FIP1L1 | Diseases of signal transduction by growth factor receptors and second messengers:FIP1L1	systemic mastocytosis:FIP1L1 | mastocytosis:FIP1L1 | leukocyte disease:FIP1L1
4:53637601:A:G	4	4q12	54503768	G	A	0.3457	1	fish_all	18651	0.09549	0.9941	3e-04	0.5923	FIP1L1 (0 kb, intron/Intron/MODIFIER); LNX1 (0 kb, intron/Intron/MODIFIER | nc-RNA/Non coding transcript/MODIFIER); LNX1-AS2 (34 kb); LNX1-AS1 (88 kb)	FIP1L1:protein_coding(KNOWN); LNX1:protein_coding(KNOWN); LNX1-AS2:sense_intronic(KNOWN); LNX1-AS1:antisense(KNOWN)	FIP1L1: factor interacting with PAPOLA and CPSF1 (0 kb)	0.753	0.3549	4	4	Chromatin_Structure|DNase-seq|Hee|, Chromatin_Structure|DNase-seq|Mcf7|Est100nm1h, Chromatin_Structure|DNase-seq|Mcf7|, Chromatin_Structure|DNase-seq|Hmec|, Chromatin_Structure|DNase-seq|Mcf7|Estctrl0h, Chromatin_Structure|DNase-seq|Saec|, Chromatin_Structure|DNase-seq|Hrce|, Chromatin_Structure|DNase-seq|Rptec|, Protein_Binding|ChIP-seq|CEBPB|A549|, Protein_Binding|ChIP-seq|FOS|MCF10A-Er-Src|4oh…	0.996 Beard thickness // 0.955 Hair color // 0.858 Male-pattern baldness // 0.858 Dementia and core Alzheimer's disease neuropathologic changes // 0.858 Balding type 1 // 0.357 Aerodigestive squamous cell cancer (pleiotropy) // 0.34 Corneal resistance factor	FIP1L1 | LNX1 | LNX1-AS1 | RP11-177B4.1 | SCFD2		FIP1L1, LNX1, LNX1-AS2, RP11-317M11.1	100506444, 100873955, 81608, 84708		Signaling by PDGFR in disease:FIP1L1 | Diseases of signal transduction by growth factor receptors and second messengers:FIP1L1	systemic mastocytosis:FIP1L1 | mastocytosis:FIP1L1 | leukocyte disease:FIP1L1
4:53650502:A:G	4	4q12	54516669	G	A	0.2243	1	fish_all	18683	0.1159	0.9889	3e-04	0.6023	FIP1L1 (0 kb, intron/Intron/MODIFIER); LNX1 (0 kb, intron/Intron/MODIFIER | nc-RNA/Non coding transcript/MODIFIER); LNX1-AS2 (46 kb); LNX1-AS1 (100 kb)	FIP1L1:protein_coding(KNOWN); LNX1:protein_coding(KNOWN); LNX1-AS2:sense_intronic(KNOWN); LNX1-AS1:antisense(KNOWN)	FIP1L1: factor interacting with PAPOLA and CPSF1 (0 kb)	1.479	0.37	7	7		0.853 Diffuse plaques (SNP x SNP interaction) // 0.412 Corneal resistance factor	FIP1L1 | LNX1 | PDGFRA | RP11-177B4.1 | SCFD2 | USP46		FIP1L1, LNX1, LNX1-AS2, RP11-317M11.1	100506444, 100873955, 81608, 84708		Signaling by PDGFR in disease:FIP1L1 | Diseases of signal transduction by growth factor receptors and second messengers:FIP1L1	systemic mastocytosis:FIP1L1 | mastocytosis:FIP1L1 | leukocyte disease:FIP1L1
4:53650752:A:G	4	4q12	54516919	G	A	0.2244	1	fish_all	18686	0.1096	0.9889	3e-04	0.5972	FIP1L1 (0 kb, intron/Intron/MODIFIER); LNX1 (0 kb, intron/Intron/MODIFIER | nc-RNA/Non coding transcript/MODIFIER); LNX1-AS2 (47 kb); LNX1-AS1 (100 kb)	FIP1L1:protein_coding(KNOWN); LNX1:protein_coding(KNOWN); LNX1-AS2:sense_intronic(KNOWN); LNX1-AS1:antisense(KNOWN)	FIP1L1: factor interacting with PAPOLA and CPSF1 (0 kb)	2.853	0.376	7	7		0.853 Diffuse plaques (SNP x SNP interaction) // 0.412 Corneal resistance factor	FIP1L1 | LNX1 | PDGFRA | RP11-177B4.1 | SCFD2 | USP46		FIP1L1, LNX1, LNX1-AS2, RP11-317M11.1	100506444, 100873955, 81608, 84708		Signaling by PDGFR in disease:FIP1L1 | Diseases of signal transduction by growth factor receptors and second messengers:FIP1L1	systemic mastocytosis:FIP1L1 | mastocytosis:FIP1L1 | leukocyte disease:FIP1L1
4:53660859:A:G	4	4q12	54527026	G	A	0.3395	1	fish_all	18677	0.102	0.9939	3e-04	0.5985	FIP1L1 (0 kb, intron/Intron/MODIFIER); LNX1 (0 kb, intron/Intron/MODIFIER); RP11-317M11.1 (0 kb, intron/Intron/MODIFIER | nc-RNA/Non coding transcript/MODIFIER); LNX1-AS2 (57 kb)	FIP1L1:protein_coding(KNOWN); LNX1:protein_coding(KNOWN); RP11-317M11.1:sense_intronic(KNOWN); LNX1-AS2:sense_intronic(KNOWN)	FIP1L1: factor interacting with PAPOLA and CPSF1 (0 kb)	0.01	0.4073	6	6	Motifs|PWM|FOXP1|, Motifs|PWM|MEF-2|, Motifs|PWM|Elf3|, Motifs|PWM|Elf3|, Motifs|PWM|Srf|, Motifs|PWM|Tbp|	1 Hair color // 0.958 Beard thickness // 0.904 Male-pattern baldness // 0.904 Dementia and core Alzheimer's disease neuropathologic changes // 0.904 Balding type 1 // 0.369 Aerodigestive squamous cell cancer (pleiotropy) // 0.323 Corneal resistance factor	FIP1L1 | LNX1 | LNX1-AS1 | RP11-177B4.1 | SCFD2		FIP1L1, LNX1, LNX1-AS2, RP11-317M11.1	100506444, 100873955, 81608, 84708		Signaling by PDGFR in disease:FIP1L1 | Diseases of signal transduction by growth factor receptors and second messengers:FIP1L1	systemic mastocytosis:FIP1L1 | mastocytosis:FIP1L1 | leukocyte disease:FIP1L1
4:53672037:G:A	4	4q12	54538204	G	A	0.2479	1	fish_all	18682	0.09791	0.9821	3e-04	0.5874	FIP1L1 (0 kb, intron/Intron/MODIFIER); LNX1 (0 kb, intron/Intron/MODIFIER); RP11-317M11.1 (0 kb, intron/Intron/MODIFIER | nc-RNA/Non coding transcript/MODIFIER); LNX1-AS2 (68 kb)	FIP1L1:protein_coding(KNOWN); LNX1:protein_coding(KNOWN); RP11-317M11.1:sense_intronic(KNOWN); LNX1-AS2:sense_intronic(KNOWN)	FIP1L1: factor interacting with PAPOLA and CPSF1 (0 kb)	4.38	0.5782	2b	2	Motifs|PWM|Foxa2|, Motifs|PWM|Foxj1|, Motifs|PWM|Foxj3|, Motifs|PWM|Foxk1|, Motifs|Footprinting|FOXF2|Hepatocytes, Motifs|PWM|FOXF2|, Motifs|Footprinting|Freac-2|Hepatocytes, Motifs|PWM|Freac-2|, Motifs|PWM|FOXC2|, Motifs|Footprinting|FOXO1|Hepatocytes, Motifs|Footprinting|FOXO4|Hepatocytes, Motifs|Footprinting|FOXO3|Hepatocytes, Motifs|PWM|FOXO1|, Motifs|PWM|FOXO4|, Motifs|PWM|FOXO3|, Motifs|PWM…	0.966 Diffuse plaques (SNP x SNP interaction) // 0.457 Corneal resistance factor	FIP1L1 | LNX1 | PDGFRA | RP11-177B4.1 | SCFD2 | USP46		FIP1L1, LNX1, LNX1-AS2, RP11-317M11.1	100506444, 100873955, 81608, 84708		Signaling by PDGFR in disease:FIP1L1 | Diseases of signal transduction by growth factor receptors and second messengers:FIP1L1	systemic mastocytosis:FIP1L1 | mastocytosis:FIP1L1 | leukocyte disease:FIP1L1
4:53680399:T:C	4	4q12	54546566	C	T	0.3298	1	fish_all	18680	0.09918	0.9891	3e-04	0.5954	FIP1L1 (0 kb, intron/Intron/MODIFIER); LNX1 (0 kb, intron/Intron/MODIFIER); RP11-317M11.1 (0 kb, intron/Intron/MODIFIER | nc-RNA/Non coding transcript/MODIFIER); LNX1-AS2 (76 kb)	FIP1L1:protein_coding(KNOWN); LNX1:protein_coding(KNOWN); RP11-317M11.1:sense_intronic(KNOWN); LNX1-AS2:sense_intronic(KNOWN)	FIP1L1: factor interacting with PAPOLA and CPSF1 (0 kb)	8.313	0.8621	5	5	Motifs|PWM|TFIIA|, Chromatin_Structure|DNase-seq|Hipe|, Chromatin_Structure|DNase-seq|Lhcnm2|	0.956 Male-pattern baldness // 0.956 Dementia and core Alzheimer's disease neuropathologic changes // 0.956 Balding type 1 // 0.927 Hair color // 0.882 Beard thickness // 0.394 Aerodigestive squamous cell cancer (pleiotropy)	LNX1 | LNX1-AS1 | RP11-177B4.1 | SCFD2		FIP1L1, LNX1, LNX1-AS2, RP11-317M11.1	100506444, 100873955, 81608, 84708		Signaling by PDGFR in disease:FIP1L1 | Diseases of signal transduction by growth factor receptors and second messengers:FIP1L1	systemic mastocytosis:FIP1L1 | mastocytosis:FIP1L1 | leukocyte disease:FIP1L1
4:53681079:G:A	4	4q12	54547246	G	A	0.0571	1	fish_all	18678	0.1156	0.9779	3e-04	0.5846	FIP1L1 (0 kb, intron/Intron/MODIFIER); LNX1 (0 kb, intron/Intron/MODIFIER); RP11-317M11.1 (0 kb, intron/Intron/MODIFIER | nc-RNA/Non coding transcript/MODIFIER); LNX1-AS2 (77 kb)	FIP1L1:protein_coding(KNOWN); LNX1:protein_coding(KNOWN); RP11-317M11.1:sense_intronic(KNOWN); LNX1-AS2:sense_intronic(KNOWN)	FIP1L1: factor interacting with PAPOLA and CPSF1 (0 kb)	3.252	0.7375	7	7		NA	LNX1-AS1		FIP1L1, LNX1, LNX1-AS2, RP11-317M11.1	100506444, 100873955, 81608, 84708		Signaling by PDGFR in disease:FIP1L1 | Diseases of signal transduction by growth factor receptors and second messengers:FIP1L1	systemic mastocytosis:FIP1L1 | mastocytosis:FIP1L1 | leukocyte disease:FIP1L1
4:53681439:G:T	4	4q12	54547606	G	T	0.1188	1	fish_all	18600	0.1321	0.9783	3e-04	0.6003	FIP1L1 (0 kb, intron/Intron/MODIFIER); LNX1 (0 kb, intron/Intron/MODIFIER); RP11-317M11.1 (0 kb, intron/Intron/MODIFIER | nc-RNA/Non coding transcript/MODIFIER); LNX1-AS2 (77 kb)	FIP1L1:protein_coding(KNOWN); LNX1:protein_coding(KNOWN); RP11-317M11.1:sense_intronic(KNOWN); LNX1-AS2:sense_intronic(KNOWN)	FIP1L1: factor interacting with PAPOLA and CPSF1 (0 kb)	9.038	0.8079	5	5	Motifs|PWM|SRF|, Motifs|PWM|SRF|, Motifs|PWM|SRF|, Chromatin_Structure|DNase-seq|H7es|, Chromatin_Structure|DNase-seq|H7es|Diffa5d, Chromatin_Structure|DNase-seq|Hae|	0.777 Serum albumin levels // 0.355 Low density lipoprotein cholesterol levels	FIP1L1 | LNX1 | RP11-18M17.1 | RP11-89B16.2 | unnamed	ST3GAL5	FIP1L1, LNX1, LNX1-AS2, RP11-317M11.1	100506444, 100873955, 81608, 84708		Signaling by PDGFR in disease:FIP1L1 | Diseases of signal transduction by growth factor receptors and second messengers:FIP1L1	systemic mastocytosis:FIP1L1 | mastocytosis:FIP1L1 | leukocyte disease:FIP1L1
4:53682159:T:C	4	4q12	54548326	C	T	0.2489	1	fish_all	18640	0.08168	0.9749	3e-04	0.565	FIP1L1 (0 kb, intron/Intron/MODIFIER); LNX1 (0 kb, intron/Intron/MODIFIER); RP11-317M11.1 (0 kb, intron/Intron/MODIFIER | nc-RNA/Non coding transcript/MODIFIER); LNX1-AS2 (78 kb)	FIP1L1:protein_coding(KNOWN); LNX1:protein_coding(KNOWN); RP11-317M11.1:sense_intronic(KNOWN); LNX1-AS2:sense_intronic(KNOWN)	FIP1L1: factor interacting with PAPOLA and CPSF1 (0 kb)	5.027	0.6495	5	5	Motifs|PWM|Pou5f1|, Chromatin_Structure|DNase-seq|Hbvsmc|, Chromatin_Structure|FAIRE|Astrocy|	1 Diffuse plaques (SNP x SNP interaction) // 0.434 Corneal resistance factor	FIP1L1 | LNX1 | PDGFRA | RP11-177B4.1 | SCFD2 | USP46		FIP1L1, LNX1, LNX1-AS2, RP11-317M11.1	100506444, 100873955, 81608, 84708		Signaling by PDGFR in disease:FIP1L1 | Diseases of signal transduction by growth factor receptors and second messengers:FIP1L1	systemic mastocytosis:FIP1L1 | mastocytosis:FIP1L1 | leukocyte disease:FIP1L1
4:53697711:A:C	4	4q12	54563878	C	A	0.0285	1	fish_all	18524	0.09843	0.8888	3e-04	0.5804	FIP1L1 (0 kb, intron/Intron/MODIFIER); LNX1 (0 kb, intron/Intron/MODIFIER); RP11-317M11.1 (0 kb, intron/Intron/MODIFIER | nc-RNA/Non coding transcript/MODIFIER); LNX1-AS2 (94 kb)	FIP1L1:protein_coding(KNOWN); LNX1:protein_coding(KNOWN); RP11-317M11.1:sense_intronic(KNOWN); LNX1-AS2:sense_intronic(KNOWN)	FIP1L1: factor interacting with PAPOLA and CPSF1 (0 kb)	2.5	0.7002	6	6	Motifs|PWM|Sox15|, Motifs|PWM|HFH4(FOXJ1)|, Motifs|PWM|Foxj1|, Motifs|PWM|SRY|, Motifs|PWM|Foxj3|, Motifs|PWM|FOXO3A|, Motifs|PWM|FOXO4|, Chromatin_Structure|FAIRE|Gm19239|	NA	SCFD2 | USP46		FIP1L1, LNX1, LNX1-AS2, RP11-317M11.1	100506444, 100873955, 81608, 84708		Signaling by PDGFR in disease:FIP1L1 | Diseases of signal transduction by growth factor receptors and second messengers:FIP1L1	systemic mastocytosis:FIP1L1 | mastocytosis:FIP1L1 | leukocyte disease:FIP1L1
4:53702544:CT:C	4	4q12	54568711	C	CT	0.0832	1	fish_all	17913	0.07534	0.8832	3e-04	0.5494	FIP1L1 (0 kb, intron/Intron/MODIFIER); RP11-317M11.1 (0 kb, intron/Intron/MODIFIER | nc-RNA/Non coding transcript/MODIFIER); LNX1 (1.1 kb, near_gene/Upstream gene/MODIFIER); LNX1-AS2 (98 kb)	FIP1L1:protein_coding(KNOWN); RP11-317M11.1:sense_intronic(KNOWN); LNX1:protein_coding(KNOWN); LNX1-AS2:sense_intronic(KNOWN)	FIP1L1: factor interacting with PAPOLA and CPSF1 (0 kb)	6.262					0.359 Foot ulcer and neuropathy in diabetes	RP11-89B16.1 | SCFD2		FIP1L1, LNX1, LNX1-AS2, RP11-317M11.1	100506444, 100873955, 81608, 84708		Signaling by PDGFR in disease:FIP1L1 | Diseases of signal transduction by growth factor receptors and second messengers:FIP1L1	systemic mastocytosis:FIP1L1 | mastocytosis:FIP1L1 | leukocyte disease:FIP1L1
4:53703265:T:C	4	4q12	54569432	C	T	0.4915	1	fish_all	18671	0.06538	0.9809	3e-04	0.5501	FIP1L1 (0 kb, intron/Intron/MODIFIER); RP11-317M11.1 (0 kb, intron/Intron/MODIFIER | nc-RNA/Non coding transcript/MODIFIER); LNX1 (1.9 kb, near_gene/Upstream gene/MODIFIER); LNX1-AS2 (99 kb)	FIP1L1:protein_coding(KNOWN); RP11-317M11.1:sense_intronic(KNOWN); LNX1:protein_coding(KNOWN); LNX1-AS2:sense_intronic(KNOWN)	FIP1L1: factor interacting with PAPOLA and CPSF1 (0 kb)	5.518	0.6097	4	4	Chromatin_Structure|FAIRE|Gm19239|, Chromatin_Structure|DNase-seq|Helas3|, Chromatin_Structure|DNase-seq|Sknsh|, Chromatin_Structure|DNase-seq|Gm19238|, Chromatin_Structure|DNase-seq|Mel2183|, Chromatin_Structure|DNase-seq|Urotsa|, Chromatin_Structure|DNase-seq|UrotsaUt189|, Chromatin_Structure|FAIRE|Gm18507|, Chromatin_Structure|FAIRE|Huvec|, Chromatin_Structure|DNase-seq|Colo829|, Chromatin_Str…	0.742 Body mass index // 0.469 Fibromuscular dysplasia // 0.438 Coronary artery disease // 0.373 Lung function (FEV1/FVC) // 0.37 Carotid intima media thickness // 0.308 Chronic obstructive pulmonary disease liability (machine learning-based score)	KIT | LNX1 | RP11-317M11.1 | unnamed	ALOX5AP | C1QC | C3 | CD14 | FCER1G | FPR1 | HCLS1 | IFI30 | POLR1A | RHBDF2 | SLC1A5 | SLC2A5 | TLR2 | WAS	FIP1L1, LNX1, LNX1-AS2, RP11-317M11.1	100506444, 100873955, 81608, 84708		Signaling by PDGFR in disease:FIP1L1 | Diseases of signal transduction by growth factor receptors and second messengers:FIP1L1	systemic mastocytosis:FIP1L1 | mastocytosis:FIP1L1 | leukocyte disease:FIP1L1
4:53703816:G:A	4	4q12	54569983	G	A	0.4348	1	fish_all	18684	0.09713	0.9904	3e-04	0.5959	FIP1L1 (0 kb, intron/Intron/MODIFIER); RP11-317M11.1 (0 kb, intron/Intron/MODIFIER | nc-RNA/Non coding transcript/MODIFIER); LNX1 (2.4 kb, near_gene/Upstream gene/MODIFIER); LNX1-AS2 (100 kb)	FIP1L1:protein_coding(KNOWN); RP11-317M11.1:sense_intronic(KNOWN); LNX1:protein_coding(KNOWN); LNX1-AS2:sense_intronic(KNOWN)	FIP1L1: factor interacting with PAPOLA and CPSF1 (0 kb)	4.11	0.7038	5	5	Chromatin_Structure|DNase-seq|Be2c|, Chromatin_Structure|DNase-seq|Fibrobl|, Chromatin_Structure|FAIRE|Huvec|	1 Body mass index // 0.503 Carotid intima media thickness // 0.371 Fibromuscular dysplasia // 0.351 Coronary artery disease // 0.34 Lung function (FEV1/FVC) // 0.333 Glutamine levels in elite athletes	CHIC2 | KIT | RP11-317M11.1 | unnamed		FIP1L1, LNX1, LNX1-AS2, RP11-317M11.1	100506444, 100873955, 81608, 84708		Signaling by PDGFR in disease:FIP1L1 | Diseases of signal transduction by growth factor receptors and second messengers:FIP1L1	systemic mastocytosis:FIP1L1 | mastocytosis:FIP1L1 | leukocyte disease:FIP1L1
4:53704252:G:A	4	4q12	54570419	G	A	0.0317	1	fish_all	18684	0.09547	0.9911	3e-04	0.5773	FIP1L1 (0 kb, intron/Intron/MODIFIER); RP11-317M11.1 (0 kb, intron/Intron/MODIFIER | nc-RNA/Non coding transcript/MODIFIER); LNX1 (2.8 kb, near_gene/Upstream gene/MODIFIER); LNX1-AS2 (100 kb)	FIP1L1:protein_coding(KNOWN); RP11-317M11.1:sense_intronic(KNOWN); LNX1:protein_coding(KNOWN); LNX1-AS2:sense_intronic(KNOWN)	FIP1L1: factor interacting with PAPOLA and CPSF1 (0 kb)	2	0.6007	7	7		NA	SCFD2	AMPD3 | MBD4	AMPD3, FIP1L1, LNX1, LNX1-AS2, RP11-317M11.1	100130460, 100506444, 100873955, 272, 81608, 84708		Signaling by PDGFR in disease:FIP1L1 | Diseases of signal transduction by growth factor receptors and second messengers:FIP1L1	systemic mastocytosis:FIP1L1 | mastocytosis:FIP1L1 | leukocyte disease:FIP1L1
4:53705062:C:T	4	4q12	54571229	C	T	0.4341	1	fish_all	18685	0.07657	0.991	3e-04	0.5668	FIP1L1 (0 kb, intron/Intron/MODIFIER); RP11-317M11.1 (0 kb, intron/Intron/MODIFIER | nc-RNA/Non coding transcript/MODIFIER); LNX1 (3.7 kb, near_gene/Upstream gene/MODIFIER); LNX1-AS2 (100 kb)	FIP1L1:protein_coding(KNOWN); RP11-317M11.1:sense_intronic(KNOWN); LNX1:protein_coding(KNOWN); LNX1-AS2:sense_intronic(KNOWN)	FIP1L1: factor interacting with PAPOLA and CPSF1 (0 kb)	7.604	0.7378	4	4	Chromatin_Structure|DNase-seq|Gm06990|, Chromatin_Structure|FAIRE|Gm19239|, Protein_Binding|ChIP-seq|FOXM1|GM12878|, Protein_Binding|ChIP-seq|IKZF1|GM12878|, Protein_Binding|ChIP-seq|NFIC|GM12878|, Protein_Binding|ChIP-seq|EBF1|GM12878|	1 Body mass index // 0.503 Carotid intima media thickness // 0.371 Fibromuscular dysplasia // 0.351 Coronary artery disease // 0.34 Lung function (FEV1/FVC) // 0.333 Glutamine levels in elite athletes	CHIC2 | KIT | LNX1 | RP11-317M11.1 | unnamed		FIP1L1, LNX1, LNX1-AS2, RP11-317M11.1	100506444, 100873955, 81608, 84708		Signaling by PDGFR in disease:FIP1L1 | Diseases of signal transduction by growth factor receptors and second messengers:FIP1L1	systemic mastocytosis:FIP1L1 | mastocytosis:FIP1L1 | leukocyte disease:FIP1L1
4:53706469:G:A	4	4q12	54572636	G	A	0.0147	1	fish_all	18604	0.07098	0.8967	3e-04	0.5778	FIP1L1 (0 kb, intron/Intron/MODIFIER); RP11-317M11.1 (0 kb, intron/Intron/MODIFIER | nc-RNA/Non coding transcript/MODIFIER); LNX1 (5.1 kb); LNX1-AS2 (100 kb)	FIP1L1:protein_coding(KNOWN); RP11-317M11.1:sense_intronic(KNOWN); LNX1:protein_coding(KNOWN); LNX1-AS2:sense_intronic(KNOWN)	FIP1L1: factor interacting with PAPOLA and CPSF1 (0 kb)	4.807	0.7342	2b	2		0.583 Response to paliperidone in schizophrenia (PANSS score)			FIP1L1, LNX1, LNX1-AS2, RP11-317M11.1	100506444, 100873955, 81608, 84708		Signaling by PDGFR in disease:FIP1L1 | Diseases of signal transduction by growth factor receptors and second messengers:FIP1L1	systemic mastocytosis:FIP1L1 | mastocytosis:FIP1L1 | leukocyte disease:FIP1L1
4:53706716:G:A	4	4q12	54572883	G	A	0.434	1	fish_all	18686	0.07875	0.9916	3e-04	0.5696	FIP1L1 (0 kb, intron/Intron/MODIFIER); RP11-317M11.1 (0 kb, intron/Intron/MODIFIER | nc-RNA/Non coding transcript/MODIFIER); LNX1 (5.3 kb); LNX1-AS2 (100 kb)	FIP1L1:protein_coding(KNOWN); RP11-317M11.1:sense_intronic(KNOWN); LNX1:protein_coding(KNOWN); LNX1-AS2:sense_intronic(KNOWN)	FIP1L1: factor interacting with PAPOLA and CPSF1 (0 kb)	0.33	0.2309	2b	2	Motifs|Footprinting|Isl2|AosmcSerumfree, Motifs|Footprinting|Isl2|Cll, Motifs|Footprinting|Isl2|Gliobla, Motifs|Footprinting|Isl2|Gm12878, Motifs|Footprinting|Isl2|Gm12891, Motifs|Footprinting|Isl2|Gm12892, Motifs|Footprinting|Isl2|Gm18507, Motifs|Footprinting|Isl2|Gm19238, Motifs|Footprinting|Isl2|H9es, Motifs|Footprinting|Isl2|Hmec, Motifs|Footprinting|Isl2|Hpde6e6e7, Motifs|Footprinting|Isl2|H…	0.996 Body mass index // 0.501 Carotid intima media thickness // 0.372 Fibromuscular dysplasia // 0.352 Coronary artery disease // 0.335 Lung function (FEV1/FVC) // 0.333 Glutamine levels in elite athletes	CHIC2 | KIT | RP11-317M11.1 | unnamed		FIP1L1, LNX1, LNX1-AS2, RP11-317M11.1	100506444, 100873955, 81608, 84708		Signaling by PDGFR in disease:FIP1L1 | Diseases of signal transduction by growth factor receptors and second messengers:FIP1L1	systemic mastocytosis:FIP1L1 | mastocytosis:FIP1L1 | leukocyte disease:FIP1L1
4:53707979:A:C	4	4q12	54574146	C	A	0.4324	1	fish_all	18686	0.07334	0.9974	3e-04	0.5609	FIP1L1 (0 kb, intron/Intron/MODIFIER); RP11-317M11.1 (0 kb, intron/Intron/MODIFIER | nc-RNA/Non coding transcript/MODIFIER); LNX1 (6.6 kb); LNX1-AS2 (100 kb)	FIP1L1:protein_coding(KNOWN); RP11-317M11.1:sense_intronic(KNOWN); LNX1:protein_coding(KNOWN); LNX1-AS2:sense_intronic(KNOWN)	FIP1L1: factor interacting with PAPOLA and CPSF1 (0 kb)	3.97	0.4102	7	7		1 Body mass index // 0.511 Carotid intima media thickness // 0.38 Fibromuscular dysplasia // 0.349 Coronary artery disease // 0.346 Lung function (FEV1/FVC) // 0.341 Glutamine levels in elite athletes	CHIC2 | KIT | LNX1 | RP11-317M11.1 | unnamed		FIP1L1, LNX1, LNX1-AS2, RP11-317M11.1	100506444, 100873955, 81608, 84708		Signaling by PDGFR in disease:FIP1L1 | Diseases of signal transduction by growth factor receptors and second messengers:FIP1L1	systemic mastocytosis:FIP1L1 | mastocytosis:FIP1L1 | leukocyte disease:FIP1L1
4:53708198:A:G	4	4q12	54574365	G	A	0.4337	1	fish_all	18686	0.07246	0.9919	3e-04	0.5584	FIP1L1 (0 kb, intron/Intron/MODIFIER); RP11-317M11.1 (0 kb, intron/Intron/MODIFIER | nc-RNA/Non coding transcript/MODIFIER); LNX1 (6.8 kb); LNX1-AS2 (100 kb)	FIP1L1:protein_coding(KNOWN); RP11-317M11.1:sense_intronic(KNOWN); LNX1:protein_coding(KNOWN); LNX1-AS2:sense_intronic(KNOWN)	FIP1L1: factor interacting with PAPOLA and CPSF1 (0 kb)	4.054	0.1772	5	5	Chromatin_Structure|DNase-seq|Hipe|, Chromatin_Structure|DNase-seq|Gm12865|	1 Body mass index // 0.511 Carotid intima media thickness // 0.38 Fibromuscular dysplasia // 0.349 Coronary artery disease // 0.346 Lung function (FEV1/FVC) // 0.341 Glutamine levels in elite athletes	CHIC2 | KIT | LNX1 | RP11-317M11.1 | unnamed		FIP1L1, LNX1, LNX1-AS2, RP11-317M11.1	100506444, 100873955, 81608, 84708		Signaling by PDGFR in disease:FIP1L1 | Diseases of signal transduction by growth factor receptors and second messengers:FIP1L1	systemic mastocytosis:FIP1L1 | mastocytosis:FIP1L1 | leukocyte disease:FIP1L1
4:53708352:A:G	4	4q12	54574519	G	A	0.0198	1	fish_all	18686	0.03583	0.968	3e-04	0.5491	FIP1L1 (0 kb, intron/Intron/MODIFIER); RP11-317M11.1 (0 kb, intron/Intron/MODIFIER | nc-RNA/Non coding transcript/MODIFIER); LNX1 (6.9 kb); LNX1-AS2 (100 kb)	FIP1L1:protein_coding(KNOWN); RP11-317M11.1:sense_intronic(KNOWN); LNX1:protein_coding(KNOWN); LNX1-AS2:sense_intronic(KNOWN)	FIP1L1: factor interacting with PAPOLA and CPSF1 (0 kb)	1.72	0.1888	7	7		NA			FIP1L1, LNX1, LNX1-AS2, RP11-317M11.1	100506444, 100873955, 81608, 84708		Signaling by PDGFR in disease:FIP1L1 | Diseases of signal transduction by growth factor receptors and second messengers:FIP1L1	systemic mastocytosis:FIP1L1 | mastocytosis:FIP1L1 | leukocyte disease:FIP1L1
4:53708605:G:A	4	4q12	54574772	G	A	0.0198	1	fish_all	18686	0.0352	0.9668	3e-04	0.548	FIP1L1 (0 kb, intron/Intron/MODIFIER); RP11-317M11.1 (0 kb, intron/Intron/MODIFIER | nc-RNA/Non coding transcript/MODIFIER); LNX1 (7.2 kb); LNX1-AS2 (100 kb)	FIP1L1:protein_coding(KNOWN); RP11-317M11.1:sense_intronic(KNOWN); LNX1:protein_coding(KNOWN); LNX1-AS2:sense_intronic(KNOWN)	FIP1L1: factor interacting with PAPOLA and CPSF1 (0 kb)	2.17	0.2448	7	7	Chromatin_Structure|FAIRE|Nhbe|	NA			FIP1L1, LNX1, LNX1-AS2, RP11-317M11.1	100506444, 100873955, 81608, 84708		Signaling by PDGFR in disease:FIP1L1 | Diseases of signal transduction by growth factor receptors and second messengers:FIP1L1	systemic mastocytosis:FIP1L1 | mastocytosis:FIP1L1 | leukocyte disease:FIP1L1
4:53708986:C:A	4	4q12	54575153	C	A	0.0198	1	fish_all	18686	0.0349	0.9671	3e-04	0.5477	FIP1L1 (0 kb, intron/Intron/MODIFIER); RP11-317M11.1 (0 kb, intron/Intron/MODIFIER | nc-RNA/Non coding transcript/MODIFIER); LNX1 (7.6 kb); LNX1-AS2 (100 kb)	FIP1L1:protein_coding(KNOWN); RP11-317M11.1:sense_intronic(KNOWN); LNX1:protein_coding(KNOWN); LNX1-AS2:sense_intronic(KNOWN)	FIP1L1: factor interacting with PAPOLA and CPSF1 (0 kb)	16.17	0.7968	7	7		NA			FIP1L1, LNX1, LNX1-AS2, RP11-317M11.1	100506444, 100873955, 81608, 84708		Signaling by PDGFR in disease:FIP1L1 | Diseases of signal transduction by growth factor receptors and second messengers:FIP1L1	systemic mastocytosis:FIP1L1 | mastocytosis:FIP1L1 | leukocyte disease:FIP1L1
4:53710717:A:C	4	4q12	54576884	C	A	0.4338	1	fish_all	18681	0.07606	0.9914	3e-04	0.5653	FIP1L1 (0 kb, intron/Intron/MODIFIER); RP11-317M11.1 (0 kb, intron/Intron/MODIFIER | nc-RNA/Non coding transcript/MODIFIER); LNX1 (9.3 kb); LNX1-AS2 (110 kb)	FIP1L1:protein_coding(KNOWN); RP11-317M11.1:sense_intronic(KNOWN); LNX1:protein_coding(KNOWN); LNX1-AS2:sense_intronic(KNOWN)	FIP1L1: factor interacting with PAPOLA and CPSF1 (0 kb)	0.774	0.3207	5	5	Chromatin_Structure|DNase-seq|Fibrobl|, Chromatin_Structure|FAIRE|Nhek|	1 Body mass index // 0.511 Carotid intima media thickness // 0.38 Fibromuscular dysplasia // 0.349 Coronary artery disease // 0.346 Lung function (FEV1/FVC) // 0.341 Glutamine levels in elite athletes	CHIC2 | KIT | LNX1 | RP11-317M11.1 | unnamed		FIP1L1, LNX1, LNX1-AS2, RP11-317M11.1	100506444, 100873955, 81608, 84708		Signaling by PDGFR in disease:FIP1L1 | Diseases of signal transduction by growth factor receptors and second messengers:FIP1L1	systemic mastocytosis:FIP1L1 | mastocytosis:FIP1L1 | leukocyte disease:FIP1L1
4:53712507:G:A	4	4q12	54578674	G	A	0.0355	1	fish_all	18686	0.1268	0.994	3e-04	0.5944	FIP1L1 (0 kb, intron/Intron/MODIFIER); RP11-317M11.1 (0 kb, intron/Intron/MODIFIER | nc-RNA/Non coding transcript/MODIFIER); LNX1 (11 kb); LNX1-AS2 (110 kb)	FIP1L1:protein_coding(KNOWN); RP11-317M11.1:sense_intronic(KNOWN); LNX1:protein_coding(KNOWN); LNX1-AS2:sense_intronic(KNOWN)	FIP1L1: factor interacting with PAPOLA and CPSF1 (0 kb)	6.37	0.569	5	5	Chromatin_Structure|DNase-seq|Hbvp|, Chromatin_Structure|DNase-seq|Hff|, Chromatin_Structure|DNase-seq|H7es|Diffa5d, Chromatin_Structure|DNase-seq|H7es|, Chromatin_Structure|DNase-seq|Be2c|, Chromatin_Structure|DNase-seq|Hac|, Chromatin_Structure|DNase-seq|H7es|Diffa9d, Chromatin_Structure|DNase-seq|Hbvsmc|	NA	SCFD2	AMPD3 | MBD4	AMPD3, FIP1L1, LNX1, LNX1-AS2, RP11-317M11.1	100130460, 100506444, 100873955, 272, 81608, 84708		Signaling by PDGFR in disease:FIP1L1 | Diseases of signal transduction by growth factor receptors and second messengers:FIP1L1	systemic mastocytosis:FIP1L1 | mastocytosis:FIP1L1 | leukocyte disease:FIP1L1
4:53715723:G:A	4	4q12	54581890	G	A	0.4336	1	fish_all	18684	0.07814	0.9919	3e-04	0.5687	FIP1L1 (0 kb, intron/Intron/MODIFIER); RP11-317M11.1 (0 kb, intron/Intron/MODIFIER | nc-RNA/Non coding transcript/MODIFIER); LNX1 (14 kb); LNX1-AS2 (110 kb)	FIP1L1:protein_coding(KNOWN); RP11-317M11.1:sense_intronic(KNOWN); LNX1:protein_coding(KNOWN); LNX1-AS2:sense_intronic(KNOWN)	FIP1L1: factor interacting with PAPOLA and CPSF1 (0 kb)	3.126	0.5978	7	7		0.996 Body mass index // 0.514 Carotid intima media thickness // 0.38 Fibromuscular dysplasia // 0.351 Coronary artery disease // 0.346 Glutamine levels in elite athletes // 0.346 Lung function (FEV1/FVC)	CHIC2 | KIT | RP11-317M11.1 | unnamed		FIP1L1, LNX1, LNX1-AS2, RP11-317M11.1	100506444, 100873955, 81608, 84708		Signaling by PDGFR in disease:FIP1L1 | Diseases of signal transduction by growth factor receptors and second messengers:FIP1L1	systemic mastocytosis:FIP1L1 | mastocytosis:FIP1L1 | leukocyte disease:FIP1L1
4:53716807:T:C	4	4q12	54582974	C	T	0.4336	1	fish_all	18686	0.06837	0.9935	3e-04	0.5541	FIP1L1 (0 kb, intron/Intron/MODIFIER); RP11-317M11.1 (0 kb, intron/Intron/MODIFIER | nc-RNA/Non coding transcript/MODIFIER); LNX1 (15 kb); LNX1-AS2 (110 kb)	FIP1L1:protein_coding(KNOWN); RP11-317M11.1:sense_intronic(KNOWN); LNX1:protein_coding(KNOWN); LNX1-AS2:sense_intronic(KNOWN)	FIP1L1: factor interacting with PAPOLA and CPSF1 (0 kb)	1.445	0.635	4	4	Chromatin_Structure|DNase-seq|Nhdfneo|, Protein_Binding|ChIP-seq|CEBPB|IMR90|	1 Body mass index // 0.511 Carotid intima media thickness // 0.38 Fibromuscular dysplasia // 0.349 Coronary artery disease // 0.346 Lung function (FEV1/FVC) // 0.341 Glutamine levels in elite athletes	CHIC2 | KIT | RP11-317M11.1 | unnamed		FIP1L1, LNX1, LNX1-AS2, RP11-317M11.1	100506444, 100873955, 81608, 84708		Signaling by PDGFR in disease:FIP1L1 | Diseases of signal transduction by growth factor receptors and second messengers:FIP1L1	systemic mastocytosis:FIP1L1 | mastocytosis:FIP1L1 | leukocyte disease:FIP1L1
4:53729548:G:A	4	4q12	54595715	G	A	0.0353	1	fish_all	18686	0.1226	0.9961	3e-04	0.5925	FIP1L1 (0 kb, intron/Intron/MODIFIER); RP11-317M11.1 (0 kb, intron/Intron/MODIFIER | nc-RNA/Non coding transcript/MODIFIER); LNX1 (28 kb); LNX1-AS2 (130 kb)	FIP1L1:protein_coding(KNOWN); RP11-317M11.1:sense_intronic(KNOWN); LNX1:protein_coding(KNOWN); LNX1-AS2:sense_intronic(KNOWN)	FIP1L1: factor interacting with PAPOLA and CPSF1 (0 kb)	1.016	0.611	6	6		NA	SCFD2	AMPD3 | MBD4	AMPD3, FIP1L1, LNX1, LNX1-AS2, RP11-317M11.1	100130460, 100506444, 100873955, 272, 81608, 84708		Signaling by PDGFR in disease:FIP1L1 | Diseases of signal transduction by growth factor receptors and second messengers:FIP1L1	systemic mastocytosis:FIP1L1 | mastocytosis:FIP1L1 | leukocyte disease:FIP1L1
4:53732578:T:G	4	4q12	54598745	G	T	0.0352	1	fish_all	18686	0.1151	0.9968	3e-04	0.5901	FIP1L1 (0 kb, intron/Intron/MODIFIER); RP11-317M11.1 (0 kb, intron/Intron/MODIFIER | nc-RNA/Non coding transcript/MODIFIER); LNX1 (31 kb); LNX1-AS2 (130 kb)	FIP1L1:protein_coding(KNOWN); RP11-317M11.1:sense_intronic(KNOWN); LNX1:protein_coding(KNOWN); LNX1-AS2:sense_intronic(KNOWN)	FIP1L1: factor interacting with PAPOLA and CPSF1 (0 kb)	3.785	0.5571	7	7		NA	SCFD2	AMPD3 | MBD4	AMPD3, FIP1L1, LNX1, LNX1-AS2, RP11-317M11.1	100130460, 100506444, 100873955, 272, 81608, 84708		Signaling by PDGFR in disease:FIP1L1 | Diseases of signal transduction by growth factor receptors and second messengers:FIP1L1	systemic mastocytosis:FIP1L1 | mastocytosis:FIP1L1 | leukocyte disease:FIP1L1
4:53732665:C:CA	4	4q12	54598832	C	CA	0.0357	1	fish_all	18685	0.1156	0.9959	3e-04	0.5906	FIP1L1 (0 kb, intron/Intron/MODIFIER); RP11-317M11.1 (0 kb, intron/Intron/MODIFIER | nc-RNA/Non coding transcript/MODIFIER); LNX1 (31 kb); LNX1-AS2 (130 kb)	FIP1L1:protein_coding(KNOWN); RP11-317M11.1:sense_intronic(KNOWN); LNX1:protein_coding(KNOWN); LNX1-AS2:sense_intronic(KNOWN)	FIP1L1: factor interacting with PAPOLA and CPSF1 (0 kb)	5.586		6	6		NA	SCFD2	AMPD3 | MBD4	AMPD3, FIP1L1, LNX1, LNX1-AS2, RP11-317M11.1	100130460, 100506444, 100873955, 272, 81608, 84708		Signaling by PDGFR in disease:FIP1L1 | Diseases of signal transduction by growth factor receptors and second messengers:FIP1L1	systemic mastocytosis:FIP1L1 | mastocytosis:FIP1L1 | leukocyte disease:FIP1L1
4:53733328:G:A	4	4q12	54599495	G	A	0.0352	1	fish_all	18686	0.1162	0.9968	3e-04	0.5909	RP11-317M11.1 (0 kb, nc-exon/Non coding transcript exon/MODIFIER | intron/Intron/MODIFIER | nc-RNA/Non coding transcript/MODIFIER); FIP1L1 (0 kb, intron/Intron/MODIFIER); LNX1 (32 kb); LNX1-AS2 (130 kb)	RP11-317M11.1:sense_intronic(KNOWN); FIP1L1:protein_coding(KNOWN); LNX1:protein_coding(KNOWN); LNX1-AS2:sense_intronic(KNOWN)	FIP1L1: factor interacting with PAPOLA and CPSF1 (0 kb)	4.446	0.3029	6	6	Motifs|PWM|HNF1|, Motifs|PWM|Dbx1|, Motifs|PWM|Hoxd8|, Motifs|PWM|Tlx2|	NA	SCFD2	AMPD3 | MBD4	AMPD3, FIP1L1, LNX1, LNX1-AS2, RP11-317M11.1	100130460, 100506444, 100873955, 272, 81608, 84708		Signaling by PDGFR in disease:FIP1L1 | Diseases of signal transduction by growth factor receptors and second messengers:FIP1L1	systemic mastocytosis:FIP1L1 | mastocytosis:FIP1L1 | leukocyte disease:FIP1L1
4:53736425:T:A	4	4q12	54602592	T	A	0.0351	1	fish_all	18684	0.1126	0.996	3e-04	0.5871	RP11-317M11.1 (0 kb, nc-exon/Non coding transcript exon/MODIFIER | nc-RNA/Non coding transcript/MODIFIER | near_gene/Downstream gene/MODIFIER); FIP1L1 (0 kb, intron/Intron/MODIFIER); LNX1 (35 kb); LNX1-AS2 (130 kb)	RP11-317M11.1:sense_intronic(KNOWN); FIP1L1:protein_coding(KNOWN); LNX1:protein_coding(KNOWN); LNX1-AS2:sense_intronic(KNOWN)	FIP1L1: factor interacting with PAPOLA and CPSF1 (0 kb)	7.687	0.7991	6	6	Motifs|PWM|Six6|	NA	SCFD2	AMPD3 | MBD4	AMPD3, FIP1L1, LNX1, LNX1-AS2, RP11-317M11.1	100130460, 100506444, 100873955, 272, 81608, 84708		Signaling by PDGFR in disease:FIP1L1 | Diseases of signal transduction by growth factor receptors and second messengers:FIP1L1	systemic mastocytosis:FIP1L1 | mastocytosis:FIP1L1 | leukocyte disease:FIP1L1
4:53736915:A:C	4	4q12	54603082	C	A	0.0634	1	fish_all	18686	0.1075	0.9783	3e-04	0.5793	RP11-317M11.1 (0 kb, nc-exon/Non coding transcript exon/MODIFIER | nc-RNA/Non coding transcript/MODIFIER | near_gene/Downstream gene/MODIFIER); FIP1L1 (0 kb, intron/Intron/MODIFIER); LNX1 (36 kb); LNX1-AS2 (130 kb)	RP11-317M11.1:sense_intronic(KNOWN); FIP1L1:protein_coding(KNOWN); LNX1:protein_coding(KNOWN); LNX1-AS2:sense_intronic(KNOWN)	FIP1L1: factor interacting with PAPOLA and CPSF1 (0 kb)	1.446	0.5239	5	5	Chromatin_Structure|DNase-seq|Lhcnm2|, Chromatin_Structure|DNase-seq|Hcpe|, Chromatin_Structure|DNase-seq|Hipe|	NA	RP11-317M11.1		FIP1L1, LNX1, LNX1-AS2, RP11-317M11.1	100506444, 100873955, 81608, 84708		Signaling by PDGFR in disease:FIP1L1 | Diseases of signal transduction by growth factor receptors and second messengers:FIP1L1	systemic mastocytosis:FIP1L1 | mastocytosis:FIP1L1 | leukocyte disease:FIP1L1
4:53737178:T:A	4	4q12	54603345	T	A	0.0353	1	fish_all	18684	0.1121	0.9921	3e-04	0.586	FIP1L1 (0 kb, intron/Intron/MODIFIER); RP11-317M11.1 (0.022 kb, near_gene/Downstream gene/MODIFIER); LNX1 (36 kb); LNX1-AS2 (130 kb)	FIP1L1:protein_coding(KNOWN); RP11-317M11.1:sense_intronic(KNOWN); LNX1:protein_coding(KNOWN); LNX1-AS2:sense_intronic(KNOWN)	FIP1L1: factor interacting with PAPOLA and CPSF1 (0 kb)	9.634	0.8629	6	6		NA	SCFD2	AMPD3 | MBD4	AMPD3, FIP1L1, LNX1, LNX1-AS2, RP11-317M11.1	100130460, 100506444, 100873955, 272, 81608, 84708		Signaling by PDGFR in disease:FIP1L1 | Diseases of signal transduction by growth factor receptors and second messengers:FIP1L1	systemic mastocytosis:FIP1L1 | mastocytosis:FIP1L1 | leukocyte disease:FIP1L1
4:53738121:C:A	4	4q12	54604288	C	A	0.1908	1	fish_all	11099	0.0883	0.9889	3e-04	0.5625	FIP1L1 (0 kb, intron/Intron/MODIFIER); RP11-317M11.1 (0.96 kb, near_gene/Downstream gene/MODIFIER); LNX1 (37 kb); LNX1-AS2 (130 kb)	FIP1L1:protein_coding(KNOWN); RP11-317M11.1:sense_intronic(KNOWN); LNX1:protein_coding(KNOWN); LNX1-AS2:sense_intronic(KNOWN)	FIP1L1: factor interacting with PAPOLA and CPSF1 (0 kb)		0.6335	7	7		0.976 Coronary artery disease // 0.461 Fibromuscular dysplasia	FIP1L1 | RP11-317M11.1		FIP1L1, LNX1, LNX1-AS2, RP11-317M11.1	100506444, 100873955, 81608, 84708		Signaling by PDGFR in disease:FIP1L1 | Diseases of signal transduction by growth factor receptors and second messengers:FIP1L1	systemic mastocytosis:FIP1L1 | mastocytosis:FIP1L1 | leukocyte disease:FIP1L1
4:53738480:A:G	4	4q12	54604647	G	A	0.0351	1	fish_all	18684	0.1135	0.9961	3e-04	0.5879	FIP1L1 (0 kb, intron/Intron/MODIFIER); RP11-317M11.1 (1.3 kb, near_gene/Downstream gene/MODIFIER); LNX1 (37 kb); LNX1-AS2 (130 kb)	FIP1L1:protein_coding(KNOWN); RP11-317M11.1:sense_intronic(KNOWN); LNX1:protein_coding(KNOWN); LNX1-AS2:sense_intronic(KNOWN)	FIP1L1: factor interacting with PAPOLA and CPSF1 (0 kb)	0.833	0.4217	6	6		NA	SCFD2	AMPD3 | MBD4	AMPD3, FIP1L1, LNX1, LNX1-AS2, RP11-317M11.1	100130460, 100506444, 100873955, 272, 81608, 84708		Signaling by PDGFR in disease:FIP1L1 | Diseases of signal transduction by growth factor receptors and second messengers:FIP1L1	systemic mastocytosis:FIP1L1 | mastocytosis:FIP1L1 | leukocyte disease:FIP1L1
4:53740680:C:T	4	4q12	54606847	C	T	0.0351	1	fish_all	18684	0.1141	0.9964	3e-04	0.5882	FIP1L1 (0 kb, intron/Intron/MODIFIER); RP11-317M11.1 (3.5 kb, near_gene/Downstream gene/MODIFIER); LNX1 (39 kb); LNX1-AS2 (140 kb)	FIP1L1:protein_coding(KNOWN); RP11-317M11.1:sense_intronic(KNOWN); LNX1:protein_coding(KNOWN); LNX1-AS2:sense_intronic(KNOWN)	FIP1L1: factor interacting with PAPOLA and CPSF1 (0 kb)	1.022	0.6905	7	7		NA	SCFD2	AMPD3 | MBD4	AMPD3, FIP1L1, LNX1, LNX1-AS2, RP11-317M11.1	100130460, 100506444, 100873955, 272, 81608, 84708		Signaling by PDGFR in disease:FIP1L1 | Diseases of signal transduction by growth factor receptors and second messengers:FIP1L1	systemic mastocytosis:FIP1L1 | mastocytosis:FIP1L1 | leukocyte disease:FIP1L1
4:53742194:C:T	4	4q12	54608361	C	T	0.0352	1	fish_all	18686	0.1115	0.9958	3e-04	0.5849	FIP1L1 (0 kb, intron/Intron/MODIFIER); LNX1 (41 kb); LNX1-AS2 (140 kb); LNX1-AS1 (190 kb)	FIP1L1:protein_coding(KNOWN); LNX1:protein_coding(KNOWN); LNX1-AS2:sense_intronic(KNOWN); LNX1-AS1:antisense(KNOWN)	FIP1L1: factor interacting with PAPOLA and CPSF1 (0 kb)	1.508	0.2762	7	7		NA	SCFD2	AMPD3 | MBD4	AMPD3, FIP1L1, LNX1, LNX1-AS2, RP11-317M11.1	100130460, 100506444, 100873955, 272, 81608, 84708		Signaling by PDGFR in disease:FIP1L1 | Diseases of signal transduction by growth factor receptors and second messengers:FIP1L1	systemic mastocytosis:FIP1L1 | mastocytosis:FIP1L1 | leukocyte disease:FIP1L1
4:53743004:A:G	4	4q12	54609171	G	A	0.0339	1	fish_all	18672	0.06457	0.9901	3e-04	0.5508	FIP1L1 (0 kb, intron/Intron/MODIFIER); LNX1 (42 kb); LNX1-AS2 (140 kb); LNX1-AS1 (190 kb)	FIP1L1:protein_coding(KNOWN); LNX1:protein_coding(KNOWN); LNX1-AS2:sense_intronic(KNOWN); LNX1-AS1:antisense(KNOWN)	FIP1L1: factor interacting with PAPOLA and CPSF1 (0 kb)	2.959	0.5716	6	6		NA	SCFD2	AMPD3 | MBD4	AMPD3, FIP1L1, LNX1, LNX1-AS2, RP11-317M11.1	100130460, 100506444, 100873955, 272, 81608, 84708		Signaling by PDGFR in disease:FIP1L1 | Diseases of signal transduction by growth factor receptors and second messengers:FIP1L1	systemic mastocytosis:FIP1L1 | mastocytosis:FIP1L1 | leukocyte disease:FIP1L1
4:53743779:G:A	4	4q12	54609946	G	A	0.0137	1	fish_all	12315	0.05063	0.9887	3e-04	0.5983	FIP1L1 (0 kb, intron/Intron/MODIFIER); LNX1 (42 kb); LNX1-AS2 (140 kb); LNX1-AS1 (190 kb)	FIP1L1:protein_coding(KNOWN); LNX1:protein_coding(KNOWN); LNX1-AS2:sense_intronic(KNOWN); LNX1-AS1:antisense(KNOWN)	FIP1L1: factor interacting with PAPOLA and CPSF1 (0 kb)	3.899	0.5463	7	7	Chromatin_Structure|FAIRE|Gm19239|	NA	RP11-177B4.1 | RP11-317M11.1	LINC00528	FIP1L1, LNX1, LNX1-AS2, RP11-317M11.1	100506444, 100873955, 81608, 84708		Signaling by PDGFR in disease:FIP1L1 | Diseases of signal transduction by growth factor receptors and second messengers:FIP1L1	systemic mastocytosis:FIP1L1 | mastocytosis:FIP1L1 | leukocyte disease:FIP1L1
4:53744071:A:G	4	4q12	54610238	G	A	0.0352	1	fish_all	18686	0.102	0.996	3e-04	0.5801	FIP1L1 (0 kb, intron/Intron/MODIFIER); LNX1 (43 kb); LNX1-AS2 (140 kb); LNX1-AS1 (190 kb)	FIP1L1:protein_coding(KNOWN); LNX1:protein_coding(KNOWN); LNX1-AS2:sense_intronic(KNOWN); LNX1-AS1:antisense(KNOWN)	FIP1L1: factor interacting with PAPOLA and CPSF1 (0 kb)	1.345	0.4134	5	5	Chromatin_Structure|DNase-seq|Gm12878|, Chromatin_Structure|DNase-seq|Gm06990|, Chromatin_Structure|DNase-seq|Gcbcell|, Chromatin_Structure|DNase-seq|Gm12864|, Chromatin_Structure|DNase-seq|Gm12865|	NA	SCFD2	AMPD3 | MBD4	AMPD3, FIP1L1, LNX1, LNX1-AS2, RP11-317M11.1	100130460, 100506444, 100873955, 272, 81608, 84708		Signaling by PDGFR in disease:FIP1L1 | Diseases of signal transduction by growth factor receptors and second messengers:FIP1L1	systemic mastocytosis:FIP1L1 | mastocytosis:FIP1L1 | leukocyte disease:FIP1L1
4:53744327:G:C	4	4q12	54610494	G	C	0.0352	1	fish_all	18686	0.1026	0.9963	3e-04	0.5807	FIP1L1 (0 kb, intron/Intron/MODIFIER); LNX1 (43 kb); LNX1-AS2 (140 kb); LNX1-AS1 (190 kb)	FIP1L1:protein_coding(KNOWN); LNX1:protein_coding(KNOWN); LNX1-AS2:sense_intronic(KNOWN); LNX1-AS1:antisense(KNOWN)	FIP1L1: factor interacting with PAPOLA and CPSF1 (0 kb)	0.356	0.6024	5	5	Chromatin_Structure|FAIRE|Gm12891|, Chromatin_Structure|FAIRE|Gm12892|, Chromatin_Structure|DNase-seq|H7es|, Chromatin_Structure|DNase-seq|H7es|Diffa5d	NA	SCFD2	AMPD3 | MBD4	AMPD3, FIP1L1, LNX1, LNX1-AS2, RP11-317M11.1	100130460, 100506444, 100873955, 272, 81608, 84708		Signaling by PDGFR in disease:FIP1L1 | Diseases of signal transduction by growth factor receptors and second messengers:FIP1L1	systemic mastocytosis:FIP1L1 | mastocytosis:FIP1L1 | leukocyte disease:FIP1L1
4:53744473:A:G	4	4q12	54610640	G	A	0.0352	1	fish_all	18686	0.1031	0.9963	3e-04	0.581	FIP1L1 (0 kb, intron/Intron/MODIFIER); LNX1 (43 kb); LNX1-AS2 (140 kb); LNX1-AS1 (190 kb)	FIP1L1:protein_coding(KNOWN); LNX1:protein_coding(KNOWN); LNX1-AS2:sense_intronic(KNOWN); LNX1-AS1:antisense(KNOWN)	FIP1L1: factor interacting with PAPOLA and CPSF1 (0 kb)	2.14	0.4171	7	7	Chromatin_Structure|FAIRE|Gm12891|, Chromatin_Structure|FAIRE|Gm12892|, Chromatin_Structure|FAIRE|Gm19239|	NA	SCFD2	AMPD3 | MBD4	AMPD3, FIP1L1, LNX1, LNX1-AS2, RP11-317M11.1	100130460, 100506444, 100873955, 272, 81608, 84708		Signaling by PDGFR in disease:FIP1L1 | Diseases of signal transduction by growth factor receptors and second messengers:FIP1L1	systemic mastocytosis:FIP1L1 | mastocytosis:FIP1L1 | leukocyte disease:FIP1L1
4:53745277:G:T	4	4q12	54611444	G	T	0.0352	1	fish_all	18686	0.1121	0.9959	3e-04	0.5863	FIP1L1 (0 kb, intron/Intron/MODIFIER); LNX1 (44 kb); LNX1-AS2 (140 kb); LNX1-AS1 (200 kb)	FIP1L1:protein_coding(KNOWN); LNX1:protein_coding(KNOWN); LNX1-AS2:sense_intronic(KNOWN); LNX1-AS1:antisense(KNOWN)	FIP1L1: factor interacting with PAPOLA and CPSF1 (0 kb)	0.578	0.3217	7	7		NA	SCFD2	AMPD3 | MBD4	AMPD3, FIP1L1, LNX1, LNX1-AS2, RP11-317M11.1	100130460, 100506444, 100873955, 272, 81608, 84708		Signaling by PDGFR in disease:FIP1L1 | Diseases of signal transduction by growth factor receptors and second messengers:FIP1L1	systemic mastocytosis:FIP1L1 | mastocytosis:FIP1L1 | leukocyte disease:FIP1L1
4:53747010:A:G	4	4q12	54613177	G	A	0.0351	1	fish_all	18666	0.09952	0.9927	3e-04	0.5784	FIP1L1 (0 kb, intron/Intron/MODIFIER); LNX1 (46 kb); LNX1-AS2 (140 kb); LNX1-AS1 (200 kb)	FIP1L1:protein_coding(KNOWN); LNX1:protein_coding(KNOWN); LNX1-AS2:sense_intronic(KNOWN); LNX1-AS1:antisense(KNOWN)	FIP1L1: factor interacting with PAPOLA and CPSF1 (0 kb)	3.683	0.7302	6	6	Motifs|PWM|GAF|	NA	SCFD2	AMPD3 | MBD4	AMPD3, FIP1L1, LNX1, LNX1-AS2, RP11-317M11.1	100130460, 100506444, 100873955, 272, 81608, 84708		Signaling by PDGFR in disease:FIP1L1 | Diseases of signal transduction by growth factor receptors and second messengers:FIP1L1	systemic mastocytosis:FIP1L1 | mastocytosis:FIP1L1 | leukocyte disease:FIP1L1
4:53747057:A:G	4	4q12	54613224	G	A	0.0351	1	fish_all	18666	0.09952	0.9926	3e-04	0.5787	FIP1L1 (0 kb, intron/Intron/MODIFIER); LNX1 (46 kb); LNX1-AS2 (140 kb); LNX1-AS1 (200 kb)	FIP1L1:protein_coding(KNOWN); LNX1:protein_coding(KNOWN); LNX1-AS2:sense_intronic(KNOWN); LNX1-AS1:antisense(KNOWN)	FIP1L1: factor interacting with PAPOLA and CPSF1 (0 kb)	7.365	0.8217	7	7		NA	SCFD2	AMPD3 | MBD4	AMPD3, FIP1L1, LNX1, LNX1-AS2, RP11-317M11.1	100130460, 100506444, 100873955, 272, 81608, 84708		Signaling by PDGFR in disease:FIP1L1 | Diseases of signal transduction by growth factor receptors and second messengers:FIP1L1	systemic mastocytosis:FIP1L1 | mastocytosis:FIP1L1 | leukocyte disease:FIP1L1
4:53751230:T:C	4	4q12	54617397	C	T	0.0331	1	fish_all	18685	0.1378	0.9951	3e-04	0.5988	FIP1L1 (0 kb, intron/Intron/MODIFIER); LNX1 (50 kb); LNX1-AS2 (150 kb); LNX1-AS1 (200 kb)	FIP1L1:protein_coding(KNOWN); LNX1:protein_coding(KNOWN); LNX1-AS2:sense_intronic(KNOWN); LNX1-AS1:antisense(KNOWN)	FIP1L1: factor interacting with PAPOLA and CPSF1 (0 kb)	0.741	0.4128	7	7		NA	SCFD2	AMPD3 | MBD4	AMPD3, FIP1L1, LNX1, LNX1-AS2, RP11-317M11.1	100130460, 100506444, 100873955, 272, 81608, 84708		Signaling by PDGFR in disease:FIP1L1 | Diseases of signal transduction by growth factor receptors and second messengers:FIP1L1	systemic mastocytosis:FIP1L1 | mastocytosis:FIP1L1 | leukocyte disease:FIP1L1
4:53752424:G:A	4	4q12	54618591	G	A	0.0323	1	fish_all	18675	0.1309	0.9923	3e-04	0.597	FIP1L1 (0 kb, intron/Intron/MODIFIER); LNX1 (51 kb); LNX1-AS2 (150 kb); LNX1-AS1 (200 kb)	FIP1L1:protein_coding(KNOWN); LNX1:protein_coding(KNOWN); LNX1-AS2:sense_intronic(KNOWN); LNX1-AS1:antisense(KNOWN)	FIP1L1: factor interacting with PAPOLA and CPSF1 (0 kb)	1.398	0.2475	6	6		NA	SCFD2	AMPD3 | MBD4	AMPD3, FIP1L1, LNX1, LNX1-AS2, RP11-317M11.1	100130460, 100506444, 100873955, 272, 81608, 84708		Signaling by PDGFR in disease:FIP1L1 | Diseases of signal transduction by growth factor receptors and second messengers:FIP1L1	systemic mastocytosis:FIP1L1 | mastocytosis:FIP1L1 | leukocyte disease:FIP1L1
4:53752688:C:T	4	4q12	54618855	C	T	0.0168	1	fish_all	18633	0.06078	0.8934	3e-04	0.5746	FIP1L1 (0 kb, intron/Intron/MODIFIER); LNX1 (51 kb); LNX1-AS2 (150 kb); LNX1-AS1 (200 kb)	FIP1L1:protein_coding(KNOWN); LNX1:protein_coding(KNOWN); LNX1-AS2:sense_intronic(KNOWN); LNX1-AS1:antisense(KNOWN)	FIP1L1: factor interacting with PAPOLA and CPSF1 (0 kb)	1.331	0.3709	6	6		NA			FIP1L1, LNX1, LNX1-AS2, RP11-317M11.1	100506444, 100873955, 81608, 84708		Signaling by PDGFR in disease:FIP1L1 | Diseases of signal transduction by growth factor receptors and second messengers:FIP1L1	systemic mastocytosis:FIP1L1 | mastocytosis:FIP1L1 | leukocyte disease:FIP1L1
4:53754040:C:A	4	4q12	54620207	C	A	0.0256	1	fish_all	18416	0.0756	0.8643	3e-04	0.5758	FIP1L1 (0 kb, intron/Intron/MODIFIER); LNX1 (53 kb); LNX1-AS2 (150 kb); LNX1-AS1 (200 kb)	FIP1L1:protein_coding(KNOWN); LNX1:protein_coding(KNOWN); LNX1-AS2:sense_intronic(KNOWN); LNX1-AS1:antisense(KNOWN)	FIP1L1: factor interacting with PAPOLA and CPSF1 (0 kb)	2.941	0.6101	6	6		NA			FIP1L1, LNX1, LNX1-AS2, RP11-317M11.1	100506444, 100873955, 81608, 84708		Signaling by PDGFR in disease:FIP1L1 | Diseases of signal transduction by growth factor receptors and second messengers:FIP1L1	systemic mastocytosis:FIP1L1 | mastocytosis:FIP1L1 | leukocyte disease:FIP1L1
4:53770950:C:T	4	4q12	54637117	C	T	0.0322	1	fish_all	18671	0.142	0.9903	3e-04	0.6021	FIP1L1 (0 kb, intron/Intron/MODIFIER); LNX1 (70 kb); LNX1-AS2 (170 kb); RPL21P44 (220 kb)	FIP1L1:protein_coding(KNOWN); LNX1:protein_coding(KNOWN); LNX1-AS2:sense_intronic(KNOWN); RPL21P44:pseudogene(KNOWN)	FIP1L1: factor interacting with PAPOLA and CPSF1 (0 kb)	4.413	0.6007	7	7		NA	SCFD2	AMPD3 | MBD4	AMPD3, FIP1L1, LNX1, LNX1-AS2, RP11-317M11.1	100130460, 100506444, 100873955, 272, 81608, 84708		Signaling by PDGFR in disease:FIP1L1 | Diseases of signal transduction by growth factor receptors and second messengers:FIP1L1	systemic mastocytosis:FIP1L1 | mastocytosis:FIP1L1 | leukocyte disease:FIP1L1
4:53777948:A:G	4	4q12	54644115	G	A	0.0319	1	fish_all	18670	0.1094	0.9866	3e-04	0.5852	FIP1L1 (0 kb, intron/Intron/MODIFIER); LNX1 (77 kb); LNX1-AS2 (170 kb); RPL21P44 (210 kb)	FIP1L1:protein_coding(KNOWN); LNX1:protein_coding(KNOWN); LNX1-AS2:sense_intronic(KNOWN); RPL21P44:pseudogene(KNOWN)	FIP1L1: factor interacting with PAPOLA and CPSF1 (0 kb)	8.258	0.5297	5	5		NA	SCFD2	AMPD3 | MBD4	AMPD3, FIP1L1, LNX1, LNX1-AS2, RP11-317M11.1	100130460, 100506444, 100873955, 272, 81608, 84708		Signaling by PDGFR in disease:FIP1L1 | Diseases of signal transduction by growth factor receptors and second messengers:FIP1L1	systemic mastocytosis:FIP1L1 | mastocytosis:FIP1L1 | leukocyte disease:FIP1L1
4:53778705:A:AT	4	4q12	54644872	AT	A	0.4989	1	fish_all	7229	0.0876	0.9976	3e-04	0.559	FIP1L1 (0 kb, intron/Intron/MODIFIER); LNX1 (77 kb); LNX1-AS2 (170 kb); RPL21P44 (210 kb)	FIP1L1:protein_coding(KNOWN); LNX1:protein_coding(KNOWN); LNX1-AS2:sense_intronic(KNOWN); RPL21P44:pseudogene(KNOWN)	FIP1L1: factor interacting with PAPOLA and CPSF1 (0 kb)	0.026		6	6	6:Motifs|PWM|FOXP1|;6:NA	0.977 Carotid intima media thickness // 0.72 Lung function (FEV1/FVC) // 0.598 Chronic obstructive pulmonary disease liability (machine learning-based score) // 0.495 Body mass index // 0.338 Glutamine levels in elite athletes // 0.321 Fibromuscular dysplasia	CHIC2 | KIT | RP11-317M11.1 | unnamed	NPY1R | SLC1A5	FIP1L1, LNX1, LNX1-AS2, RP11-317M11.1	100506444, 100873955, 81608, 84708		Signaling by PDGFR in disease:FIP1L1 | Diseases of signal transduction by growth factor receptors and second messengers:FIP1L1	systemic mastocytosis:FIP1L1 | mastocytosis:FIP1L1 | leukocyte disease:FIP1L1
4:53785138:G:GA	4	4q12	54651305	GA	G	0.0319	1	fish_all	18661	0.09197	0.9815	3e-04	0.5738	FIP1L1 (0 kb, intron/Intron/MODIFIER); LNX1 (84 kb); LNX1-AS2 (180 kb); RPL21P44 (200 kb)	FIP1L1:protein_coding(KNOWN); LNX1:protein_coding(KNOWN); LNX1-AS2:sense_intronic(KNOWN); RPL21P44:pseudogene(KNOWN)	FIP1L1: factor interacting with PAPOLA and CPSF1 (0 kb)	1.398		7	7		NA	SCFD2	AMPD3 | MBD4	AMPD3, FIP1L1, LNX1, LNX1-AS2, RP11-317M11.1	100130460, 100506444, 100873955, 272, 81608, 84708		Signaling by PDGFR in disease:FIP1L1 | Diseases of signal transduction by growth factor receptors and second messengers:FIP1L1	systemic mastocytosis:FIP1L1 | mastocytosis:FIP1L1 | leukocyte disease:FIP1L1
4:53790293:G:T	4	4q12	54656460	G	T	0.2214	1	fish_all	18686	0.1027	0.9948	3e-04	0.592	FIP1L1 (0 kb, intron/Intron/MODIFIER); LNX1 (89 kb); LNX1-AS2 (190 kb); RPL21P44 (200 kb)	FIP1L1:protein_coding(KNOWN); LNX1:protein_coding(KNOWN); LNX1-AS2:sense_intronic(KNOWN); RPL21P44:pseudogene(KNOWN)	FIP1L1: factor interacting with PAPOLA and CPSF1 (0 kb)	3.104	0.7444	5	5	Motifs|PWM|NFE2L2|, Chromatin_Structure|DNase-seq|Th1|	0.304 Coronary artery disease			FIP1L1, LNX1, LNX1-AS2, RP11-317M11.1	100506444, 100873955, 81608, 84708		Signaling by PDGFR in disease:FIP1L1 | Diseases of signal transduction by growth factor receptors and second messengers:FIP1L1	systemic mastocytosis:FIP1L1 | mastocytosis:FIP1L1 | leukocyte disease:FIP1L1
4:53792568:T:C	4	4q12	54658735	C	T	0.4239	1	fish_all	18422	0.1059	0.8742	3e-04	0.6031	FIP1L1 (0 kb, intron/Intron/MODIFIER); LNX1 (91 kb); LNX1-AS2 (190 kb); RPL21P44 (190 kb)	FIP1L1:protein_coding(KNOWN); LNX1:protein_coding(KNOWN); LNX1-AS2:sense_intronic(KNOWN); RPL21P44:pseudogene(KNOWN)	FIP1L1: factor interacting with PAPOLA and CPSF1 (0 kb)	0.34	0.7369	7	7		0.84 Metabolite levels	RP11-317M11.1 | RP11-89B16.1 | SCFD2		FIP1L1, LNX1, LNX1-AS2, RP11-317M11.1, RP11-89B16.1	100506444, 100873955, 81608, 84708		Signaling by PDGFR in disease:FIP1L1 | Diseases of signal transduction by growth factor receptors and second messengers:FIP1L1	systemic mastocytosis:FIP1L1 | mastocytosis:FIP1L1 | leukocyte disease:FIP1L1
4:53794211:A:C	4	4q12	54660378	C	A	0.0173	1	fish_all	18601	0.08352	0.8939	3e-04	0.5865	FIP1L1 (0 kb, intron/Intron/MODIFIER); LNX1 (93 kb); LNX1-AS2 (190 kb); RPL21P44 (190 kb)	FIP1L1:protein_coding(KNOWN); LNX1:protein_coding(KNOWN); LNX1-AS2:sense_intronic(KNOWN); RPL21P44:pseudogene(KNOWN)	FIP1L1: factor interacting with PAPOLA and CPSF1 (0 kb)	0.389	0.5043	6	6	Motifs|PWM|Sox21|, Motifs|PWM|Glis2|	NA	RASL11B		FIP1L1, LNX1, LNX1-AS2, RP11-317M11.1	100506444, 100873955, 81608, 84708		Signaling by PDGFR in disease:FIP1L1 | Diseases of signal transduction by growth factor receptors and second messengers:FIP1L1	systemic mastocytosis:FIP1L1 | mastocytosis:FIP1L1 | leukocyte disease:FIP1L1
4:53802178:C:T	4	4q12	54668345	C	T	0.2004	1	fish_all	18686	0.08685	0.9018	3e-04	0.5672	FIP1L1 (0 kb, intron/Intron/MODIFIER); LNX1 (100 kb); RPL21P44 (180 kb); LNX1-AS2 (200 kb)	FIP1L1:protein_coding(KNOWN); LNX1:protein_coding(KNOWN); RPL21P44:pseudogene(KNOWN); LNX1-AS2:sense_intronic(KNOWN)	FIP1L1: factor interacting with PAPOLA and CPSF1 (0 kb)	1.799	0.6229	7	7		NA			FIP1L1, LNX1, RP11-317M11.1, RPL21P44	100506444, 402176, 81608, 84708		Signaling by PDGFR in disease:FIP1L1 | Diseases of signal transduction by growth factor receptors and second messengers:FIP1L1	systemic mastocytosis:FIP1L1 | mastocytosis:FIP1L1 | leukocyte disease:FIP1L1
4:53809385:T:C	4	4q12	54675552	C	T	0.063	1	fish_all	18685	0.09961	0.9911	3e-04	0.5732	FIP1L1 (0 kb, intron/Intron/MODIFIER); LNX1 (110 kb); RPL21P44 (180 kb); CHIC2 (200 kb)	FIP1L1:protein_coding(KNOWN); LNX1:protein_coding(KNOWN); RPL21P44:pseudogene(KNOWN); CHIC2:protein_coding(KNOWN)	FIP1L1: factor interacting with PAPOLA and CPSF1 (0 kb)	2.7	0.7034	6	6	Motifs|PWM|Sox15|, Motifs|PWM|Sox8|, Motifs|PWM|Sox13|, Motifs|PWM|SRY|, Motifs|PWM|Sox2|, Motifs|PWM|Oct-4(POU5F1)|, Motifs|PWM|AIRE|, Motifs|PWM|Oct-4(POU5F1)|	NA	unnamed		FIP1L1, LNX1, RP11-317M11.1, RPL21P44	100506444, 402176, 81608, 84708		Signaling by PDGFR in disease:FIP1L1 | Diseases of signal transduction by growth factor receptors and second messengers:FIP1L1	systemic mastocytosis:FIP1L1 | mastocytosis:FIP1L1 | leukocyte disease:FIP1L1
4:53811347:G:A	4	4q12	54677514	G	A	0.0631	1	fish_all	18685	0.08892	0.9927	3e-04	0.5628	FIP1L1 (0 kb, intron/Intron/MODIFIER); LNX1 (110 kb); RPL21P44 (180 kb); CHIC2 (200 kb)	FIP1L1:protein_coding(KNOWN); LNX1:protein_coding(KNOWN); RPL21P44:pseudogene(KNOWN); CHIC2:protein_coding(KNOWN)	FIP1L1: factor interacting with PAPOLA and CPSF1 (0 kb)	8.925	0.7467	7	7		NA	unnamed		FIP1L1, LNX1, RP11-317M11.1, RPL21P44	100506444, 402176, 81608, 84708		Signaling by PDGFR in disease:FIP1L1 | Diseases of signal transduction by growth factor receptors and second messengers:FIP1L1	systemic mastocytosis:FIP1L1 | mastocytosis:FIP1L1 | leukocyte disease:FIP1L1
4:53812287:T:C	4	4q12	54678454	C	T	0.0631	1	fish_all	18686	0.07765	0.9929	3e-04	0.5538	FIP1L1 (0 kb, intron/Intron/MODIFIER); LNX1 (110 kb); RPL21P44 (170 kb); CHIC2 (200 kb)	FIP1L1:protein_coding(KNOWN); LNX1:protein_coding(KNOWN); RPL21P44:pseudogene(KNOWN); CHIC2:protein_coding(KNOWN)	FIP1L1: factor interacting with PAPOLA and CPSF1 (0 kb)	4.297	0.6398	6	6	Motifs|PWM|YY1|	NA	unnamed		FIP1L1, LNX1, RP11-317M11.1, RPL21P44	100506444, 402176, 81608, 84708		Signaling by PDGFR in disease:FIP1L1 | Diseases of signal transduction by growth factor receptors and second messengers:FIP1L1	systemic mastocytosis:FIP1L1 | mastocytosis:FIP1L1 | leukocyte disease:FIP1L1
4:53812629:G:A	4	4q12	54678796	G	A	0.0631	1	fish_all	18685	0.07785	0.9922	3e-04	0.5545	FIP1L1 (0 kb, intron/Intron/MODIFIER); LNX1 (110 kb); RPL21P44 (170 kb); CHIC2 (200 kb)	FIP1L1:protein_coding(KNOWN); LNX1:protein_coding(KNOWN); RPL21P44:pseudogene(KNOWN); CHIC2:protein_coding(KNOWN)	FIP1L1: factor interacting with PAPOLA and CPSF1 (0 kb)	3.692	0.718	7	7		NA	unnamed		FIP1L1, LNX1, RP11-317M11.1, RPL21P44	100506444, 402176, 81608, 84708		Signaling by PDGFR in disease:FIP1L1 | Diseases of signal transduction by growth factor receptors and second messengers:FIP1L1	systemic mastocytosis:FIP1L1 | mastocytosis:FIP1L1 | leukocyte disease:FIP1L1
4:53815345:A:G	4	4q12	54681512	G	A	0.063	1	fish_all	18681	0.07339	0.9929	3e-04	0.5498	FIP1L1 (0 kb, intron/Intron/MODIFIER); LNX1 (110 kb); RPL21P44 (170 kb); CHIC2 (190 kb)	FIP1L1:protein_coding(KNOWN); LNX1:protein_coding(KNOWN); RPL21P44:pseudogene(KNOWN); CHIC2:protein_coding(KNOWN)	FIP1L1: factor interacting with PAPOLA and CPSF1 (0 kb)	1.112	0.6119	5	5	Chromatin_Structure|FAIRE|Nhbe|, Chromatin_Structure|DNase-seq|Hcpe|, Chromatin_Structure|DNase-seq|Nb4|, Chromatin_Structure|DNase-seq|Hvmf|, Chromatin_Structure|DNase-seq|Osteobl|	NA	unnamed		FIP1L1, LNX1, RP11-317M11.1, RPL21P44	100506444, 402176, 81608, 84708		Signaling by PDGFR in disease:FIP1L1 | Diseases of signal transduction by growth factor receptors and second messengers:FIP1L1	systemic mastocytosis:FIP1L1 | mastocytosis:FIP1L1 | leukocyte disease:FIP1L1
4:53816426:G:T	4	4q12	54682593	G	T	0.0632	1	fish_all	18605	0.07604	0.9864	3e-04	0.5518	FIP1L1 (0 kb, intron/Intron/MODIFIER); LNX1 (120 kb); RPL21P44 (170 kb); CHIC2 (190 kb)	FIP1L1:protein_coding(KNOWN); LNX1:protein_coding(KNOWN); RPL21P44:pseudogene(KNOWN); CHIC2:protein_coding(KNOWN)	FIP1L1: factor interacting with PAPOLA and CPSF1 (0 kb)	1.955	0.575	7	7		NA	unnamed		FIP1L1, LNX1, RP11-317M11.1, RPL21P44	100506444, 402176, 81608, 84708		Signaling by PDGFR in disease:FIP1L1 | Diseases of signal transduction by growth factor receptors and second messengers:FIP1L1	systemic mastocytosis:FIP1L1 | mastocytosis:FIP1L1 | leukocyte disease:FIP1L1
4:53819696:C:A	4	4q12	54685863	C	A	0.0629	1	fish_all	18677	0.07239	0.9924	3e-04	0.5484	FIP1L1 (0 kb, intron/Intron/MODIFIER); LNX1 (120 kb); RPL21P44 (170 kb); CHIC2 (190 kb)	FIP1L1:protein_coding(KNOWN); LNX1:protein_coding(KNOWN); RPL21P44:pseudogene(KNOWN); CHIC2:protein_coding(KNOWN)	FIP1L1: factor interacting with PAPOLA and CPSF1 (0 kb)	4.09	0.6265	7	7		NA	unnamed		FIP1L1, LNX1, RP11-317M11.1, RPL21P44	100506444, 402176, 81608, 84708		Signaling by PDGFR in disease:FIP1L1 | Diseases of signal transduction by growth factor receptors and second messengers:FIP1L1	systemic mastocytosis:FIP1L1 | mastocytosis:FIP1L1 | leukocyte disease:FIP1L1
4:53825414:T:C	4	4q12	54691581	C	T	0.0156	1	fish_all	11442	0.05636	0.961	3e-04	0.598	FIP1L1 (0 kb, intron/Intron/MODIFIER); LNX1 (120 kb); RPL21P44 (160 kb); CHIC2 (180 kb)	FIP1L1:protein_coding(KNOWN); LNX1:protein_coding(KNOWN); RPL21P44:pseudogene(KNOWN); CHIC2:protein_coding(KNOWN)	FIP1L1: factor interacting with PAPOLA and CPSF1 (0 kb)		0.3686				NA			FIP1L1, LNX1, RP11-317M11.1, RPL21P44	100506444, 402176, 81608, 84708		Signaling by PDGFR in disease:FIP1L1 | Diseases of signal transduction by growth factor receptors and second messengers:FIP1L1	systemic mastocytosis:FIP1L1 | mastocytosis:FIP1L1 | leukocyte disease:FIP1L1
4:53826101:T:C	4	4q12	54692268	C	T	0.063	1	fish_all	18677	0.07995	0.9938	3e-04	0.5558	FIP1L1 (0 kb, intron/Intron/MODIFIER); LNX1 (120 kb); RPL21P44 (160 kb); CHIC2 (180 kb)	FIP1L1:protein_coding(KNOWN); LNX1:protein_coding(KNOWN); RPL21P44:pseudogene(KNOWN); CHIC2:protein_coding(KNOWN)	FIP1L1: factor interacting with PAPOLA and CPSF1 (0 kb)	0.733	0.4077	6	6	6:Motifs|PWM|FAC1|;6:NA	NA	unnamed		FIP1L1, LNX1, RP11-317M11.1, RPL21P44	100506444, 402176, 81608, 84708		Signaling by PDGFR in disease:FIP1L1 | Diseases of signal transduction by growth factor receptors and second messengers:FIP1L1	systemic mastocytosis:FIP1L1 | mastocytosis:FIP1L1 | leukocyte disease:FIP1L1
4:53826420:G:A	4	4q12	54692587	G	A	0.0614	1	fish_all	18592	0.09115	0.9793	3e-04	0.5659	FIP1L1 (0 kb, intron/Intron/MODIFIER); LNX1 (130 kb); RPL21P44 (160 kb); CHIC2 (180 kb)	FIP1L1:protein_coding(KNOWN); LNX1:protein_coding(KNOWN); RPL21P44:pseudogene(KNOWN); CHIC2:protein_coding(KNOWN)	FIP1L1: factor interacting with PAPOLA and CPSF1 (0 kb)	0.576	0.7038	6	6		NA	unnamed		FIP1L1, LNX1, RP11-317M11.1, RPL21P44	100506444, 402176, 81608, 84708		Signaling by PDGFR in disease:FIP1L1 | Diseases of signal transduction by growth factor receptors and second messengers:FIP1L1	systemic mastocytosis:FIP1L1 | mastocytosis:FIP1L1 | leukocyte disease:FIP1L1
4:53829606:C:T	4	4q12	54695773	C	T	0.0631	1	fish_all	18676	0.07872	0.9923	3e-04	0.5555	FIP1L1 (0 kb, intron/Intron/MODIFIER); LNX1 (130 kb); RPL21P44 (160 kb); CHIC2 (180 kb)	FIP1L1:protein_coding(KNOWN); LNX1:protein_coding(KNOWN); RPL21P44:pseudogene(KNOWN); CHIC2:protein_coding(KNOWN)	FIP1L1: factor interacting with PAPOLA and CPSF1 (0 kb)	1.18	0.5845	7	7		NA	unnamed		FIP1L1, LNX1, RP11-317M11.1, RPL21P44	100506444, 402176, 81608, 84708		Signaling by PDGFR in disease:FIP1L1 | Diseases of signal transduction by growth factor receptors and second messengers:FIP1L1	systemic mastocytosis:FIP1L1 | mastocytosis:FIP1L1 | leukocyte disease:FIP1L1
4:53843501:G:T	4	4q12	54709668	G	T	0.0631	1	fish_all	18684	0.1116	0.9959	3e-04	0.5818	FIP1L1 (0 kb, intron/Intron/MODIFIER); LNX1 (140 kb); RPL21P44 (140 kb); CHIC2 (170 kb)	FIP1L1:protein_coding(KNOWN); LNX1:protein_coding(KNOWN); RPL21P44:pseudogene(KNOWN); CHIC2:protein_coding(KNOWN)	FIP1L1: factor interacting with PAPOLA and CPSF1 (0 kb)	0.465	0.4954	7	7		NA	unnamed		FIP1L1, LNX1, RP11-317M11.1, RPL21P44	100506444, 402176, 81608, 84708		Signaling by PDGFR in disease:FIP1L1 | Diseases of signal transduction by growth factor receptors and second messengers:FIP1L1	systemic mastocytosis:FIP1L1 | mastocytosis:FIP1L1 | leukocyte disease:FIP1L1
4:53844971:A:G	4	4q12	54711138	G	A	0.0633	1	fish_all	18686	0.1192	0.9997	3e-04	0.5885	FIP1L1 (0 kb, intron/Intron/MODIFIER); RPL21P44 (140 kb); LNX1 (140 kb); CHIC2 (160 kb)	FIP1L1:protein_coding(KNOWN); RPL21P44:pseudogene(KNOWN); LNX1:protein_coding(KNOWN); CHIC2:protein_coding(KNOWN)	FIP1L1: factor interacting with PAPOLA and CPSF1 (0 kb)	2.726	0.7279	7	7		NA	unnamed		FIP1L1, LNX1, RP11-317M11.1, RPL21P44	100506444, 402176, 81608, 84708		Signaling by PDGFR in disease:FIP1L1 | Diseases of signal transduction by growth factor receptors and second messengers:FIP1L1	systemic mastocytosis:FIP1L1 | mastocytosis:FIP1L1 | leukocyte disease:FIP1L1
4:53846532:C:T	4	4q12	54712699	C	T	0.0632	1	fish_all	18686	0.1195	0.9964	3e-04	0.5887	FIP1L1 (0 kb, intron/Intron/MODIFIER); RPL21P44 (140 kb); LNX1 (150 kb); CHIC2 (160 kb)	FIP1L1:protein_coding(KNOWN); RPL21P44:pseudogene(KNOWN); LNX1:protein_coding(KNOWN); CHIC2:protein_coding(KNOWN)	FIP1L1: factor interacting with PAPOLA and CPSF1 (0 kb)	1.829	0.62	7	7		NA	unnamed		FIP1L1, LNX1, RP11-317M11.1, RPL21P44	100506444, 402176, 81608, 84708		Signaling by PDGFR in disease:FIP1L1 | Diseases of signal transduction by growth factor receptors and second messengers:FIP1L1	systemic mastocytosis:FIP1L1 | mastocytosis:FIP1L1 | leukocyte disease:FIP1L1
4:53850843:G:T	4	4q12	54717010	G	T	0.0618	1	fish_all	18685	0.09469	0.9936	3e-04	0.5684	FIP1L1 (0 kb, intron/Intron/MODIFIER); RPL21P44 (140 kb); LNX1 (150 kb); CHIC2 (160 kb)	FIP1L1:protein_coding(KNOWN); RPL21P44:pseudogene(KNOWN); LNX1:protein_coding(KNOWN); CHIC2:protein_coding(KNOWN)	FIP1L1: factor interacting with PAPOLA and CPSF1 (0 kb)	5.178	0.783	5	5	Motifs|PWM|Lef1|, Motifs|PWM|Tcf7l2|, Chromatin_Structure|DNase-seq|Nhdfneo|, Chromatin_Structure|DNase-seq|Hbvsmc|, Chromatin_Structure|DNase-seq|Hcpe|, Chromatin_Structure|DNase-seq|Hbvp|, Chromatin_Structure|DNase-seq|Hvmf|, Chromatin_Structure|DNase-seq|Hff|, Chromatin_Structure|DNase-seq|Huh75|, Chromatin_Structure|DNase-seq|Huh7|, Chromatin_Structure|DNase-seq|Gm12865|, Chromatin_Structure|…	NA	unnamed		FIP1L1, LNX1, RP11-317M11.1, RPL21P44	100506444, 402176, 81608, 84708		Signaling by PDGFR in disease:FIP1L1 | Diseases of signal transduction by growth factor receptors and second messengers:FIP1L1	systemic mastocytosis:FIP1L1 | mastocytosis:FIP1L1 | leukocyte disease:FIP1L1
4:53853866:C:T	4	4q12	54720033	C	T	0.0622	1	fish_all	18662	0.09898	0.9908	3e-04	0.5723	FIP1L1 (0 kb, intron/Intron/MODIFIER); RPL21P44 (130 kb); LNX1 (150 kb); CHIC2 (160 kb)	FIP1L1:protein_coding(KNOWN); RPL21P44:pseudogene(KNOWN); LNX1:protein_coding(KNOWN); CHIC2:protein_coding(KNOWN)	FIP1L1: factor interacting with PAPOLA and CPSF1 (0 kb)	0.588	0.5691	7	7		NA	unnamed		FIP1L1, LNX1, RP11-317M11.1, RPL21P44	100506444, 402176, 81608, 84708		Signaling by PDGFR in disease:FIP1L1 | Diseases of signal transduction by growth factor receptors and second messengers:FIP1L1	systemic mastocytosis:FIP1L1 | mastocytosis:FIP1L1 | leukocyte disease:FIP1L1
4:53878522:T:C	4	4q12	54744689	C	T	0.232	1	fish_all	6457	0.06795	0.8674	3e-04	0.5487	FIP1L1 (0 kb, intron/Intron/MODIFIER); RPL21P44 (110 kb); CHIC2 (130 kb); LNX1 (180 kb)	FIP1L1:protein_coding(KNOWN); RPL21P44:pseudogene(KNOWN); CHIC2:protein_coding(KNOWN); LNX1:protein_coding(KNOWN)	FIP1L1: factor interacting with PAPOLA and CPSF1 (0 kb)	0.826	0.7005	6	6		0.858 Brain morphology (MOSTest) // 0.815 Corpus callosum mid-anterior volume // 0.815 Corpus callosum central volume // 0.815 Corpus callosum volume // 0.808 Corpus callosum Mid-posterior volume // 0.79 Subcortical volume (min-P) // 0.79 Brain morphology (min-P)	CHIC2 | PDGFRA | RP11-89B16.1		CHIC2, FIP1L1, RP11-317M11.1, RPL21P44	100506444, 26511, 402176, 81608		Signaling by PDGFR in disease:FIP1L1 | Diseases of signal transduction by growth factor receptors and second messengers:FIP1L1	systemic mastocytosis:FIP1L1 | mastocytosis:FIP1L1 | leukocyte disease:FIP1L1 | myeloid leukemia:CHIC2 | acute myeloid leukemia:CHIC2
4:53879177:C:A	4	4q12	54745344	C	A	0.2266	1	fish_all	7210	0.1201	0.981	3e-04	0.5904	FIP1L1 (0 kb, intron/Intron/MODIFIER); RPL21P44 (110 kb); CHIC2 (130 kb); LNX1 (180 kb)	FIP1L1:protein_coding(KNOWN); RPL21P44:pseudogene(KNOWN); CHIC2:protein_coding(KNOWN); LNX1:protein_coding(KNOWN)	FIP1L1: factor interacting with PAPOLA and CPSF1 (0 kb)	0.205	0.2574	7	7		0.987 Brain morphology (MOSTest) // 0.931 Corpus callosum Mid-posterior volume // 0.922 Corpus callosum mid-anterior volume // 0.922 Corpus callosum central volume // 0.922 Corpus callosum volume // 0.88 Subcortical volume (min-P) // 0.88 Brain morphology (min-P)	CHIC2 | PDGFRA | RP11-89B16.1		CHIC2, FIP1L1, RP11-317M11.1, RPL21P44	100506444, 26511, 402176, 81608		Signaling by PDGFR in disease:FIP1L1 | Diseases of signal transduction by growth factor receptors and second messengers:FIP1L1	systemic mastocytosis:FIP1L1 | mastocytosis:FIP1L1 | leukocyte disease:FIP1L1 | myeloid leukemia:CHIC2 | acute myeloid leukemia:CHIC2
4:53879930:A:G	4	4q12	54746097	G	A	0.2147	1	fish_all	6714	0.08367	0.8846	3e-04	0.5619	FIP1L1 (0 kb, intron/Intron/MODIFIER); RPL21P44 (110 kb); CHIC2 (130 kb); LNX1 (180 kb)	FIP1L1:protein_coding(KNOWN); RPL21P44:pseudogene(KNOWN); CHIC2:protein_coding(KNOWN); LNX1:protein_coding(KNOWN)	FIP1L1: factor interacting with PAPOLA and CPSF1 (0 kb)	0.458	0.7101	7	7		0.9 Brain morphology (MOSTest) // 0.857 Corpus callosum mid-anterior volume // 0.857 Corpus callosum central volume // 0.857 Corpus callosum volume // 0.848 Corpus callosum Mid-posterior volume // 0.811 Subcortical volume (min-P) // 0.811 Brain morphology (min-P)	CHIC2 | PDGFRA | RP11-89B16.1		CHIC2, FIP1L1, RP11-317M11.1, RPL21P44	100506444, 26511, 402176, 81608		Signaling by PDGFR in disease:FIP1L1 | Diseases of signal transduction by growth factor receptors and second messengers:FIP1L1	systemic mastocytosis:FIP1L1 | mastocytosis:FIP1L1 | leukocyte disease:FIP1L1 | myeloid leukemia:CHIC2 | acute myeloid leukemia:CHIC2
4:53917560:CA:C	4	4q12	54783727	C	CA	0.4447	1	fish_all	7230	0.1021	0.989	3e-04	0.5744	FIP1L1 (0 kb, intron/Intron/MODIFIER); RP11-89B16.1 (0.72 kb, near_gene/Downstream gene/MODIFIER); RPL21P44 (69 kb); CHIC2 (92 kb)	FIP1L1:protein_coding(KNOWN); RP11-89B16.1:sense_intronic(KNOWN); RPL21P44:pseudogene(KNOWN); CHIC2:protein_coding(KNOWN)	FIP1L1: factor interacting with PAPOLA and CPSF1 (0 kb)	5.569		5	5	5:Motifs|PWM|Elf3|, Protein_Binding|ChIP-seq|FOS|HUVEC|;5:NA;5:Protein_Binding|ChIP-seq|FOS|HUVEC|	0.533 Right hippocampal volume (tail) // 0.469 Hippocampal right GC-ML-DG volume (body) // 0.319 Vertex-wise cortical thickness // 0.319 Cortical surface area // 0.319 Cortical thickness // 0.319 Vertex-wise sulcal depth // 0.319 Corpus callosum volume // 0.319 Corpus callosum mid-anterior volume // 0.309 Subcortical volume (MOSTest) // 0.309 Hippocampal left GC-ML-DG volume (body) // 0.309 Corpu…	CHIC2 | GSH2 | GSX2 | LNX1 | PDGFRA | RP11-89B16.1 | RPL21P44	NRIP1	CHIC2, FIP1L1, RP11-317M11.1, RP11-89B16.1, RPL21P44	100506444, 26511, 402176, 81608		Signaling by PDGFR in disease:FIP1L1 | Diseases of signal transduction by growth factor receptors and second messengers:FIP1L1	systemic mastocytosis:FIP1L1 | mastocytosis:FIP1L1 | leukocyte disease:FIP1L1 | myeloid leukemia:CHIC2 | acute myeloid leukemia:CHIC2
4:53923046:A:ATC	4	4q12	54789213	ATC	A	0.4402	1	fish_all	7227	0.08918	0.9956	3e-04	0.5613	FIP1L1 (0 kb, intron/Intron/MODIFIER); RP11-89B16.2 (4.5 kb, near_gene/Downstream gene/MODIFIER); RPL21P44 (64 kb); CHIC2 (87 kb)	FIP1L1:protein_coding(KNOWN); RP11-89B16.2:pseudogene(KNOWN); RPL21P44:pseudogene(KNOWN); CHIC2:protein_coding(KNOWN)	FIP1L1: factor interacting with PAPOLA and CPSF1 (0 kb)	2.532					0.54 Right hippocampal volume (tail) // 0.476 Hippocampal right GC-ML-DG volume (body) // 0.323 Vertex-wise cortical thickness // 0.323 Cortical surface area // 0.323 Cortical thickness // 0.323 Vertex-wise sulcal depth // 0.323 Corpus callosum volume // 0.323 Corpus callosum mid-anterior volume // 0.314 Subcortical volume (MOSTest) // 0.314 Hippocampal left GC-ML-DG volume (body) // 0.314 Corpus…	CHIC2 | GSH2 | GSX2 | LNX1 | PDGFRA | RP11-89B16.1 | RPL21P44	NRIP1	CHIC2, FIP1L1, GSX2, RP11-89B16.1, RPL21P44	170825, 26511, 402176, 81608		Signaling by PDGFR in disease:FIP1L1 | Diseases of signal transduction by growth factor receptors and second messengers:FIP1L1	systemic mastocytosis:FIP1L1 | mastocytosis:FIP1L1 | leukocyte disease:FIP1L1 | myeloid leukemia:CHIC2 | acute myeloid leukemia:CHIC2	positive regulation of Notch signaling pathway:GSX2 | regulation of Notch signaling pathway:GSX2 | Notch signaling pathway:GSX2 | positive regulation of neurogenesis:GSX2 | positive regulation of nervous system development:GSX2 | regulation of neurogenesis:GSX2 | positive regulation of cell development:GSX2 | regulation of nervous system development:GSX2
4:53937792:C:T	4	4q12	54803959	C	T	0.0117	1	fish_all	18647	0.08899	0.9415	3e-04	0.599	FIP1L1 (0 kb, intron/Intron/MODIFIER); RPL21P44 (49 kb); CHIC2 (72 kb); MORF4L2P1 (150 kb)	FIP1L1:protein_coding(KNOWN); RPL21P44:pseudogene(KNOWN); CHIC2:protein_coding(KNOWN); MORF4L2P1:pseudogene(KNOWN)	FIP1L1: factor interacting with PAPOLA and CPSF1 (0 kb)	7.201	0.7925	4	4		NA			CHIC2, FIP1L1, GSX2, RPL21P44	170825, 26511, 402176, 81608		Signaling by PDGFR in disease:FIP1L1 | Diseases of signal transduction by growth factor receptors and second messengers:FIP1L1	systemic mastocytosis:FIP1L1 | mastocytosis:FIP1L1 | leukocyte disease:FIP1L1 | myeloid leukemia:CHIC2 | acute myeloid leukemia:CHIC2	positive regulation of Notch signaling pathway:GSX2 | regulation of Notch signaling pathway:GSX2 | Notch signaling pathway:GSX2 | positive regulation of neurogenesis:GSX2 | positive regulation of nervous system development:GSX2 | regulation of neurogenesis:GSX2 | positive regulation of cell development:GSX2 | regulation of nervous system development:GSX2
4:53937996:C:T	4	4q12	54804163	C	T	0.0506	1	fish_all	18686	0.1355	0.9965	3e-04	0.5975	FIP1L1 (0 kb, intron/Intron/MODIFIER); RPL21P44 (49 kb); CHIC2 (72 kb); MORF4L2P1 (150 kb)	FIP1L1:protein_coding(KNOWN); RPL21P44:pseudogene(KNOWN); CHIC2:protein_coding(KNOWN); MORF4L2P1:pseudogene(KNOWN)	FIP1L1: factor interacting with PAPOLA and CPSF1 (0 kb)	0.297	0.7178	4	4	Chromatin_Structure|DNase-seq|K562|Znfp5, Chromatin_Structure|DNase-seq|Ag09309|, Chromatin_Structure|DNase-seq|H7es|Diffa9d, Chromatin_Structure|DNase-seq|Nha|, Chromatin_Structure|DNase-seq|Nhlf|, Chromatin_Structure|DNase-seq|Ag09319|, Chromatin_Structure|DNase-seq|Ag10803|, Chromatin_Structure|DNase-seq|Bj|, Chromatin_Structure|DNase-seq|Hct116|, Chromatin_Structure|DNase-seq|Hmf|, Chromatin_…	0.882 Pulse pressure // 0.478 Systolic blood pressure x alcohol consumption interaction (2df test) // 0.478 Pulse pressure x alcohol consumption interaction (2df test) // 0.478 Systolic blood pressure // 0.439 Descending aorta maximum area // 0.439 Descending thoracic aortic diameter // 0.439 Descending aorta diameter // 0.439 Diastolic blood pressure // 0.427 Blood pressure // 0.427 Pulse pressu…	CHIC2		CHIC2, FIP1L1, GSX2, RPL21P44	170825, 26511, 402176, 81608		Signaling by PDGFR in disease:FIP1L1 | Diseases of signal transduction by growth factor receptors and second messengers:FIP1L1	systemic mastocytosis:FIP1L1 | mastocytosis:FIP1L1 | leukocyte disease:FIP1L1 | myeloid leukemia:CHIC2 | acute myeloid leukemia:CHIC2	positive regulation of Notch signaling pathway:GSX2 | regulation of Notch signaling pathway:GSX2 | Notch signaling pathway:GSX2 | positive regulation of neurogenesis:GSX2 | positive regulation of nervous system development:GSX2 | regulation of neurogenesis:GSX2 | positive regulation of cell development:GSX2 | regulation of nervous system development:GSX2
4:53945803:G:A	4	4q12	54811970	G	A	0.0336	1	fish_all	18681	0.06515	0.9819	3e-04	0.5587	FIP1L1 (0 kb, intron/Intron/MODIFIER); RPL21P44 (41 kb); CHIC2 (64 kb); MORF4L2P1 (140 kb)	FIP1L1:protein_coding(KNOWN); RPL21P44:pseudogene(KNOWN); CHIC2:protein_coding(KNOWN); MORF4L2P1:pseudogene(KNOWN)	FIP1L1: factor interacting with PAPOLA and CPSF1 (0 kb)	2.318	0.4607	5	5	Protein_Binding|ChIP-seq|RFX3|K562|	0.494 Pulse pressure	CHIC2		CHIC2, FIP1L1, GSX2, RPL21P44	170825, 26511, 402176, 81608		Signaling by PDGFR in disease:FIP1L1 | Diseases of signal transduction by growth factor receptors and second messengers:FIP1L1	systemic mastocytosis:FIP1L1 | mastocytosis:FIP1L1 | leukocyte disease:FIP1L1 | myeloid leukemia:CHIC2 | acute myeloid leukemia:CHIC2	positive regulation of Notch signaling pathway:GSX2 | regulation of Notch signaling pathway:GSX2 | Notch signaling pathway:GSX2 | positive regulation of neurogenesis:GSX2 | positive regulation of nervous system development:GSX2 | regulation of neurogenesis:GSX2 | positive regulation of cell development:GSX2 | regulation of nervous system development:GSX2
4:53950161:G:T	4	4q12	54816328	G	T	0.0297	1	fish_all	18682	0.08258	0.9817	3e-04	0.5755	FIP1L1 (0 kb, intron/Intron/MODIFIER); RPL21P44 (36 kb); CHIC2 (60 kb); MORF4L2P1 (140 kb)	FIP1L1:protein_coding(KNOWN); RPL21P44:pseudogene(KNOWN); CHIC2:protein_coding(KNOWN); MORF4L2P1:pseudogene(KNOWN)	FIP1L1: factor interacting with PAPOLA and CPSF1 (0 kb)	1.075	0.6372	5	5	Chromatin_Structure|DNase-seq|Th1|, Chromatin_Structure|DNase-seq|Th17|	0.481 Pulse pressure	CHIC2		CHIC2, FIP1L1, GSX2, RPL21P44	170825, 26511, 402176, 81608		Signaling by PDGFR in disease:FIP1L1 | Diseases of signal transduction by growth factor receptors and second messengers:FIP1L1	systemic mastocytosis:FIP1L1 | mastocytosis:FIP1L1 | leukocyte disease:FIP1L1 | myeloid leukemia:CHIC2 | acute myeloid leukemia:CHIC2	positive regulation of Notch signaling pathway:GSX2 | regulation of Notch signaling pathway:GSX2 | Notch signaling pathway:GSX2 | positive regulation of neurogenesis:GSX2 | positive regulation of nervous system development:GSX2 | regulation of neurogenesis:GSX2 | positive regulation of cell development:GSX2 | regulation of nervous system development:GSX2
4:53951745:G:T	4	4q12	54817912	G	T	0.0296	1	fish_all	18686	0.08808	0.9817	3e-04	0.5798	FIP1L1 (0 kb, intron/Intron/MODIFIER); RPL21P44 (35 kb); CHIC2 (58 kb); MORF4L2P1 (140 kb)	FIP1L1:protein_coding(KNOWN); RPL21P44:pseudogene(KNOWN); CHIC2:protein_coding(KNOWN); MORF4L2P1:pseudogene(KNOWN)	FIP1L1: factor interacting with PAPOLA and CPSF1 (0 kb)	2.929	0.7163	6	6	Motifs|PWM|Zfp691|	0.546 Pulse pressure	CHIC2		CHIC2, FIP1L1, GSX2, RPL21P44	170825, 26511, 402176, 81608		Signaling by PDGFR in disease:FIP1L1 | Diseases of signal transduction by growth factor receptors and second messengers:FIP1L1	systemic mastocytosis:FIP1L1 | mastocytosis:FIP1L1 | leukocyte disease:FIP1L1 | myeloid leukemia:CHIC2 | acute myeloid leukemia:CHIC2	positive regulation of Notch signaling pathway:GSX2 | regulation of Notch signaling pathway:GSX2 | Notch signaling pathway:GSX2 | positive regulation of neurogenesis:GSX2 | positive regulation of nervous system development:GSX2 | regulation of neurogenesis:GSX2 | positive regulation of cell development:GSX2 | regulation of nervous system development:GSX2
4:53953303:G:A	4	4q12	54819470	G	A	0.0295	1	fish_all	18682	0.08553	0.9804	3e-04	0.5781	FIP1L1 (0 kb, intron/Intron/MODIFIER); RPL21P44 (33 kb); CHIC2 (56 kb); MORF4L2P1 (130 kb)	FIP1L1:protein_coding(KNOWN); RPL21P44:pseudogene(KNOWN); CHIC2:protein_coding(KNOWN); MORF4L2P1:pseudogene(KNOWN)	FIP1L1: factor interacting with PAPOLA and CPSF1 (0 kb)	1.386	0.4864	7	7		0.455 Pulse pressure	CHIC2		CHIC2, FIP1L1, GSX2, RPL21P44	170825, 26511, 402176, 81608		Signaling by PDGFR in disease:FIP1L1 | Diseases of signal transduction by growth factor receptors and second messengers:FIP1L1	systemic mastocytosis:FIP1L1 | mastocytosis:FIP1L1 | leukocyte disease:FIP1L1 | myeloid leukemia:CHIC2 | acute myeloid leukemia:CHIC2	positive regulation of Notch signaling pathway:GSX2 | regulation of Notch signaling pathway:GSX2 | Notch signaling pathway:GSX2 | positive regulation of neurogenesis:GSX2 | positive regulation of nervous system development:GSX2 | regulation of neurogenesis:GSX2 | positive regulation of cell development:GSX2 | regulation of nervous system development:GSX2
4:53956117:G:A	4	4q12	54822284	G	A	0.033	1	fish_all	18663	0.07302	0.9747	3e-04	0.5678	FIP1L1 (0 kb, intron/Intron/MODIFIER); RPL21P44 (30 kb); CHIC2 (54 kb); MORF4L2P1 (130 kb)	FIP1L1:protein_coding(KNOWN); RPL21P44:pseudogene(KNOWN); CHIC2:protein_coding(KNOWN); MORF4L2P1:pseudogene(KNOWN)	FIP1L1: factor interacting with PAPOLA and CPSF1 (0 kb)	2.415	0.6977	5	5	Chromatin_Structure|DNase-seq|Ips|	0.481 Pulse pressure	CHIC2		CHIC2, FIP1L1, GSX2, RPL21P44	170825, 26511, 402176, 81608		Signaling by PDGFR in disease:FIP1L1 | Diseases of signal transduction by growth factor receptors and second messengers:FIP1L1	systemic mastocytosis:FIP1L1 | mastocytosis:FIP1L1 | leukocyte disease:FIP1L1 | myeloid leukemia:CHIC2 | acute myeloid leukemia:CHIC2	positive regulation of Notch signaling pathway:GSX2 | regulation of Notch signaling pathway:GSX2 | Notch signaling pathway:GSX2 | positive regulation of neurogenesis:GSX2 | positive regulation of nervous system development:GSX2 | regulation of neurogenesis:GSX2 | positive regulation of cell development:GSX2 | regulation of nervous system development:GSX2
4:53956118:G:C	4	4q12	54822285	G	C	0.0331	1	fish_all	18661	0.06901	0.9754	3e-04	0.5631	FIP1L1 (0 kb, intron/Intron/MODIFIER); RPL21P44 (30 kb); CHIC2 (54 kb); MORF4L2P1 (130 kb)	FIP1L1:protein_coding(KNOWN); RPL21P44:pseudogene(KNOWN); CHIC2:protein_coding(KNOWN); MORF4L2P1:pseudogene(KNOWN)	FIP1L1: factor interacting with PAPOLA and CPSF1 (0 kb)	1.352	0.5558	5	5	Chromatin_Structure|DNase-seq|Ips|	0.481 Pulse pressure	CHIC2		CHIC2, FIP1L1, GSX2, RPL21P44	170825, 26511, 402176, 81608		Signaling by PDGFR in disease:FIP1L1 | Diseases of signal transduction by growth factor receptors and second messengers:FIP1L1	systemic mastocytosis:FIP1L1 | mastocytosis:FIP1L1 | leukocyte disease:FIP1L1 | myeloid leukemia:CHIC2 | acute myeloid leukemia:CHIC2	positive regulation of Notch signaling pathway:GSX2 | regulation of Notch signaling pathway:GSX2 | Notch signaling pathway:GSX2 | positive regulation of neurogenesis:GSX2 | positive regulation of nervous system development:GSX2 | regulation of neurogenesis:GSX2 | positive regulation of cell development:GSX2 | regulation of nervous system development:GSX2
4:53971840:A:G	4	4q12	54838007	G	A	0.0158	1	fish_all	18572	0.04546	0.8629	3e-04	0.5775	FIP1L1 (0 kb, intron/Intron/MODIFIER); RPL21P44 (15 kb); CHIC2 (38 kb); MORF4L2P1 (120 kb)	FIP1L1:protein_coding(KNOWN); RPL21P44:pseudogene(KNOWN); CHIC2:protein_coding(KNOWN); MORF4L2P1:pseudogene(KNOWN)	FIP1L1: factor interacting with PAPOLA and CPSF1 (0 kb)	5.411	0.7192	6	6		NA			CHIC2, FIP1L1, GSX2, RPL21P44	170825, 26511, 402176, 81608		Signaling by PDGFR in disease:FIP1L1 | Diseases of signal transduction by growth factor receptors and second messengers:FIP1L1	systemic mastocytosis:FIP1L1 | mastocytosis:FIP1L1 | leukocyte disease:FIP1L1 | myeloid leukemia:CHIC2 | acute myeloid leukemia:CHIC2	positive regulation of Notch signaling pathway:GSX2 | regulation of Notch signaling pathway:GSX2 | Notch signaling pathway:GSX2 | positive regulation of neurogenesis:GSX2 | positive regulation of nervous system development:GSX2 | regulation of neurogenesis:GSX2 | positive regulation of cell development:GSX2 | regulation of nervous system development:GSX2
4:54012665:G:C	4	4q12	54878832	G	C	0.1304	1	fish_all	18630	0.132	0.9885	3e-04	0.6011	FIP1L1 (0 kb, intron/Intron/MODIFIER); CHIC2 (0 kb, intron/Intron/MODIFIER); RPL21P44 (26 kb); MORF4L2P1 (74 kb)	FIP1L1:protein_coding(KNOWN); CHIC2:protein_coding(KNOWN); RPL21P44:pseudogene(KNOWN); MORF4L2P1:pseudogene(KNOWN)	FIP1L1: factor interacting with PAPOLA and CPSF1 (0 kb)	0.003	0.4141	7	7		NA	CHIC2 | RP11-89B16.1 | RPL21P44		CHIC2, FIP1L1, GSX2, RP11-89B16.1, RPL21P44	170825, 26511, 402176, 81608		Signaling by PDGFR in disease:FIP1L1 | Diseases of signal transduction by growth factor receptors and second messengers:FIP1L1	systemic mastocytosis:FIP1L1 | mastocytosis:FIP1L1 | leukocyte disease:FIP1L1 | myeloid leukemia:CHIC2 | acute myeloid leukemia:CHIC2	positive regulation of Notch signaling pathway:GSX2 | regulation of Notch signaling pathway:GSX2 | Notch signaling pathway:GSX2 | positive regulation of neurogenesis:GSX2 | positive regulation of nervous system development:GSX2 | regulation of neurogenesis:GSX2 | positive regulation of cell development:GSX2 | regulation of nervous system development:GSX2
4:54034985:G:C	4	4q12	54901152	G	C	0.0131	1	fish_all	18492	0.08938	0.8497	3e-04	0.5965	FIP1L1 (0 kb, intron/Intron/MODIFIER); CHIC2 (0 kb, intron/Intron/MODIFIER); RPL21P44 (48 kb); MORF4L2P1 (52 kb)	FIP1L1:protein_coding(KNOWN); CHIC2:protein_coding(KNOWN); RPL21P44:pseudogene(KNOWN); MORF4L2P1:pseudogene(KNOWN)	FIP1L1: factor interacting with PAPOLA and CPSF1 (0 kb)	10.46	0.9203	7	7		NA	CHIC2 | RP11-752D24.2		CHIC2, FIP1L1, GSX2, RPL21P44	170825, 26511, 402176, 81608		Signaling by PDGFR in disease:FIP1L1 | Diseases of signal transduction by growth factor receptors and second messengers:FIP1L1	systemic mastocytosis:FIP1L1 | mastocytosis:FIP1L1 | leukocyte disease:FIP1L1 | myeloid leukemia:CHIC2 | acute myeloid leukemia:CHIC2	positive regulation of Notch signaling pathway:GSX2 | regulation of Notch signaling pathway:GSX2 | Notch signaling pathway:GSX2 | positive regulation of neurogenesis:GSX2 | positive regulation of nervous system development:GSX2 | regulation of neurogenesis:GSX2 | positive regulation of cell development:GSX2 | regulation of nervous system development:GSX2
4:54048698:C:T	4	4q12	54914865	C	T	0.0963	1	fish_all	18686	0.1383	0.9869	3e-04	0.6006	FIP1L1 (0 kb, intron/Intron/MODIFIER); CHIC2 (0 kb, intron/Intron/MODIFIER | near_gene/Downstream gene/MODIFIER); MORF4L2P1 (38 kb); GSX2 (51 kb)	FIP1L1:protein_coding(KNOWN); CHIC2:protein_coding(KNOWN); MORF4L2P1:pseudogene(KNOWN); GSX2:protein_coding(KNOWN)	FIP1L1: factor interacting with PAPOLA and CPSF1 (0 kb)	1.84	0.3575	5	5	Protein_Binding|ChIP-seq|FOS|HUVEC|	NA	CHIC2		CHIC2, FIP1L1, GSX2, RPL21P44	170825, 26511, 402176, 81608		Signaling by PDGFR in disease:FIP1L1 | Diseases of signal transduction by growth factor receptors and second messengers:FIP1L1	systemic mastocytosis:FIP1L1 | mastocytosis:FIP1L1 | leukocyte disease:FIP1L1 | myeloid leukemia:CHIC2 | acute myeloid leukemia:CHIC2	positive regulation of Notch signaling pathway:GSX2 | regulation of Notch signaling pathway:GSX2 | Notch signaling pathway:GSX2 | positive regulation of neurogenesis:GSX2 | positive regulation of nervous system development:GSX2 | regulation of neurogenesis:GSX2 | positive regulation of cell development:GSX2 | regulation of nervous system development:GSX2
4:54064102:CAG:C	4	4q12	54930269	C	CAG	0.3703	1	fish_all	17430	0.08778	0.928	3e-04	0.5767	FIP1L1 (0 kb, intron/Intron/MODIFIER); CHIC2 (0 kb, intron/Intron/MODIFIER | nc-RNA/Non coding transcript/MODIFIER); AC110792.1 (2.9 kb, near_gene/Downstream gene/MODIFIER); MORF4L2P1 (23 kb); GSX2 (35 kb)	FIP1L1:protein_coding(KNOWN); CHIC2:protein_coding(KNOWN); AC110792.1:protein_coding(KNOWN); MORF4L2P1:pseudogene(KNOWN); GSX2:protein_coding(KNOWN)	FIP1L1: factor interacting with PAPOLA and CPSF1 (0 kb)						0.361 Right hippocampal volume (tail) // 0.311 Hippocampal right GC-ML-DG volume (body)	CHIC2 | FIP1L1 | GSH2 | GSX2 | LNX1 | RP11-89B16.1 | RPL21P44 | unnamed	NRIP1	CHIC2, FIP1L1, GSX2, RP11-89B16.1, RPL21P44	170825, 26511, 402176, 81608		Signaling by PDGFR in disease:FIP1L1 | Diseases of signal transduction by growth factor receptors and second messengers:FIP1L1	systemic mastocytosis:FIP1L1 | mastocytosis:FIP1L1 | leukocyte disease:FIP1L1 | myeloid leukemia:CHIC2 | acute myeloid leukemia:CHIC2	positive regulation of Notch signaling pathway:GSX2 | regulation of Notch signaling pathway:GSX2 | Notch signaling pathway:GSX2 | positive regulation of neurogenesis:GSX2 | positive regulation of nervous system development:GSX2 | regulation of neurogenesis:GSX2 | positive regulation of cell development:GSX2 | regulation of nervous system development:GSX2
4:54071756:C:T	4	4q12	54937923	C	T	0.1088	1	fish_all	11828	0.1135	0.9724	3e-04	0.5827	FIP1L1 (0 kb, intron/Intron/MODIFIER); RP11-571I18.2 (4.9 kb, near_gene/Upstream gene/MODIFIER); CHIC2 (7.1 kb); MORF4L2P1 (15 kb); GSX2 (28 kb)	FIP1L1:protein_coding(KNOWN); RP11-571I18.2:pseudogene(KNOWN); CHIC2:protein_coding(KNOWN); MORF4L2P1:pseudogene(KNOWN); GSX2:protein_coding(KNOWN)	FIP1L1: factor interacting with PAPOLA and CPSF1 (0 kb)	6.756	0.8683	6	6	Motifs|PWM|NR2F1|, Motifs|PWM|NR2F6|	NA	CHIC2 | RP11-89B16.1 | RPL21P44		CHIC2, FIP1L1, GSX2, RP11-89B16.1, RPL21P44	170825, 26511, 402176, 81608		Signaling by PDGFR in disease:FIP1L1 | Diseases of signal transduction by growth factor receptors and second messengers:FIP1L1	systemic mastocytosis:FIP1L1 | mastocytosis:FIP1L1 | leukocyte disease:FIP1L1 | myeloid leukemia:CHIC2 | acute myeloid leukemia:CHIC2	positive regulation of Notch signaling pathway:GSX2 | regulation of Notch signaling pathway:GSX2 | Notch signaling pathway:GSX2 | positive regulation of neurogenesis:GSX2 | positive regulation of nervous system development:GSX2 | regulation of neurogenesis:GSX2 | positive regulation of cell development:GSX2 | regulation of nervous system development:GSX2
4:54092479:G:T	4	4q12	54958646	G	T	0.4221	1	fish_all	18686	0.09602	0.9744	3e-04	0.5936	FIP1L1 (0 kb, intron/Intron/MODIFIER); MORF4L2P1 (4.7 kb, near_gene/Downstream gene/MODIFIER); GSX2 (7 kb); CHIC2 (28 kb)	FIP1L1:protein_coding(KNOWN); MORF4L2P1:pseudogene(KNOWN); GSX2:protein_coding(KNOWN); CHIC2:protein_coding(KNOWN)	FIP1L1: factor interacting with PAPOLA and CPSF1 (0 kb)	8.748	0.5354	4	4	Chromatin_Structure|DNase-seq|Huh7|, Chromatin_Structure|DNase-seq|Huh75|, Chromatin_Structure|DNase-seq|Gcbcell|, Chromatin_Structure|DNase-seq|Ishikawa|Tam10030, Chromatin_Structure|DNase-seq|Cerebrumfrontaloc|, Chromatin_Structure|DNase-seq|T47d|Est10nm30m, Chromatin_Structure|DNase-seq|T47d|, Chromatin_Structure|DNase-seq|Sknsh|, Chromatin_Structure|DNase-seq|Hsmm|, Chromatin_Structure|DNase-…	NA	CHIC2		CHIC2, FIP1L1, GSX2, RPL21P44	170825, 26511, 402176, 81608		Signaling by PDGFR in disease:FIP1L1 | Diseases of signal transduction by growth factor receptors and second messengers:FIP1L1	systemic mastocytosis:FIP1L1 | mastocytosis:FIP1L1 | leukocyte disease:FIP1L1 | myeloid leukemia:CHIC2 | acute myeloid leukemia:CHIC2	positive regulation of Notch signaling pathway:GSX2 | regulation of Notch signaling pathway:GSX2 | Notch signaling pathway:GSX2 | positive regulation of neurogenesis:GSX2 | positive regulation of nervous system development:GSX2 | regulation of neurogenesis:GSX2 | positive regulation of cell development:GSX2 | regulation of nervous system development:GSX2
[truncated: 7,351 more rows]

## Sheet: 7 Gene list
Genes considered for candidate selection. For each locus, all genes within a +/-250kb window around variants included in the respective credible set were used in the search for candidate genes. The distance to the index variant of the locus is given based on the hg19 coordinates of SNP and gene.
[truncated: 290 more rows]

## Sheet: 8 Odds ratios
Odds ratios for index variants harmonized for effect direction. Odds ratios are reported with regard to the allele with a positive effect on olfactory identification. Odds ratios of the respective risk allele were calculated with exp(beta_harmonized) and describe the factor by which each copy of the risk allele changes the odds for correct odour identification. The column 'genome_wide_significanc…
[truncated: 12 more rows]

[truncated: 19 more sheets: 9 Sex comparison, 10 HRE lookup, 11 xQTL COLOC, 12 Genetic correlation coffee, 13 Sex conditioning, 14 SST components, 15 Suggestive loci, 16 Suggestive sex comparison, 17 Suggestive hit annotation, 18 MR1 instruments, 19 MR1 results IVW, 20 MR2 instruments, 21 MR2 IVW, 22 MR2 alt. methods, 23 MR2 rev. Wald, 24 MR2 rev. results, 25 Disease correlation, 26 Single studies LDSR, 27 MR1 Coloc]
